# Supplementary material for: In Situ Assessment of Intrinsic Strength of X-I⋯OA-Type Halogen Bonds in Molecular Crystals with Periodic Local Vibrational Mode Theory
Source: Molecules. 2020 Mar 30;25(7):1589. doi: 10.3390/molecules25071589 (PMC7181175; doi:10.3390/molecules25071589)
Supplement: Supplementary file 1 [file molecules-25-01589-s001.zip]

Archive with 203 entries (136 files):
- SI_coordinates/
- SI_coordinates/G-2/
- SI_coordinates/G-2/POSCAR
- __MACOSX/
- __MACOSX/SI_coordinates/
- __MACOSX/SI_coordinates/G-2/
- __MACOSX/SI_coordinates/G-2/._POSCAR
- SI_coordinates/G-2/show.gjf
- __MACOSX/SI_coordinates/G-2/._show.gjf
- SI_coordinates/O-1/
- SI_coordinates/O-1/POSCAR
- __MACOSX/SI_coordinates/O-1/
- __MACOSX/SI_coordinates/O-1/._POSCAR
- SI_coordinates/O-1/show.gjf
- __MACOSX/SI_coordinates/O-1/._show.gjf
- SI_coordinates/E1-1/
- SI_coordinates/E1-1/POSCAR
- __MACOSX/SI_coordinates/E1-1/
- __MACOSX/SI_coordinates/E1-1/._POSCAR
- SI_coordinates/E1-1/show.gjf
- __MACOSX/SI_coordinates/E1-1/._show.gjf
- SI_coordinates/C2-2/
- SI_coordinates/C2-2/POSCAR
- __MACOSX/SI_coordinates/C2-2/
- __MACOSX/SI_coordinates/C2-2/._POSCAR
- SI_coordinates/C2-2/show.gjf
- __MACOSX/SI_coordinates/C2-2/._show.gjf
- SI_coordinates/.DS_Store
- __MACOSX/SI_coordinates/._.DS_Store
- SI_coordinates/B2/
- SI_coordinates/B2/POSCAR
- __MACOSX/SI_coordinates/B2/
- __MACOSX/SI_coordinates/B2/._POSCAR
- SI_coordinates/B2/show.gjf
- __MACOSX/SI_coordinates/B2/._show.gjf
- SI_coordinates/L-1/
- SI_coordinates/L-1/POSCAR
- __MACOSX/SI_coordinates/L-1/
- __MACOSX/SI_coordinates/L-1/._POSCAR
- SI_coordinates/L-1/show.gjf
- __MACOSX/SI_coordinates/L-1/._show.gjf
- SI_coordinates/E2/
- SI_coordinates/E2/POSCAR
- __MACOSX/SI_coordinates/E2/
- __MACOSX/SI_coordinates/E2/._POSCAR
- SI_coordinates/E2/show.gjf
- __MACOSX/SI_coordinates/E2/._show.gjf
- SI_coordinates/N-2/
- SI_coordinates/N-2/POSCAR
- __MACOSX/SI_coordinates/N-2/
- __MACOSX/SI_coordinates/N-2/._POSCAR
- SI_coordinates/N-2/show.gjf
- __MACOSX/SI_coordinates/N-2/._show.gjf
- SI_coordinates/F-1/
- SI_coordinates/F-1/POSCAR
- __MACOSX/SI_coordinates/F-1/
- __MACOSX/SI_coordinates/F-1/._POSCAR
- SI_coordinates/F-1/show.gjf
- __MACOSX/SI_coordinates/F-1/._show.gjf
- SI_coordinates/C1-2/
- SI_coordinates/C1-2/POSCAR
- __MACOSX/SI_coordinates/C1-2/
- __MACOSX/SI_coordinates/C1-2/._POSCAR
- SI_coordinates/C1-2/show.gjf
- __MACOSX/SI_coordinates/C1-2/._show.gjf
- SI_coordinates/J-2/
- SI_coordinates/J-2/POSCAR
- __MACOSX/SI_coordinates/J-2/
- __MACOSX/SI_coordinates/J-2/._POSCAR
- SI_coordinates/J-2/show.gjf
- __MACOSX/SI_coordinates/J-2/._show.gjf
- SI_coordinates/B1-2/
- SI_coordinates/B1-2/POSCAR
- __MACOSX/SI_coordinates/B1-2/
- __MACOSX/SI_coordinates/B1-2/._POSCAR
- SI_coordinates/B1-2/show.gjf
- __MACOSX/SI_coordinates/B1-2/._show.gjf
- SI_coordinates/H2-2/
- SI_coordinates/H2-2/POSCAR
- __MACOSX/SI_coordinates/H2-2/
- __MACOSX/SI_coordinates/H2-2/._POSCAR
- SI_coordinates/H2-2/show.gjf
- __MACOSX/SI_coordinates/H2-2/._show.gjf
- SI_coordinates/P-1/
- SI_coordinates/P-1/.DS_Store
- __MACOSX/SI_coordinates/P-1/
- __MACOSX/SI_coordinates/P-1/._.DS_Store
- SI_coordinates/P-1/POSCAR
- __MACOSX/SI_coordinates/P-1/._POSCAR
- SI_coordinates/P-1/show.gjf
- __MACOSX/SI_coordinates/P-1/._show.gjf
- SI_coordinates/A/
- SI_coordinates/A/POSCAR
- __MACOSX/SI_coordinates/A/
- __MACOSX/SI_coordinates/A/._POSCAR
- SI_coordinates/A/show.gjf
- __MACOSX/SI_coordinates/A/._show.gjf
- SI_coordinates/G-1/
- SI_coordinates/G-1/POSCAR
- __MACOSX/SI_coordinates/G-1/
- __MACOSX/SI_coordinates/G-1/._POSCAR
- SI_coordinates/G-1/show.gjf
- __MACOSX/SI_coordinates/G-1/._show.gjf
- SI_coordinates/O-2/
- SI_coordinates/O-2/POSCAR
- __MACOSX/SI_coordinates/O-2/
- __MACOSX/SI_coordinates/O-2/._POSCAR
- SI_coordinates/O-2/show.gjf
- __MACOSX/SI_coordinates/O-2/._show.gjf
- SI_coordinates/E1-2/
- SI_coordinates/E1-2/.DS_Store
- __MACOSX/SI_coordinates/E1-2/
- __MACOSX/SI_coordinates/E1-2/._.DS_Store
- SI_coordinates/E1-2/POSCAR
- __MACOSX/SI_coordinates/E1-2/._POSCAR
- SI_coordinates/E1-2/show.gjf
- __MACOSX/SI_coordinates/E1-2/._show.gjf
- SI_coordinates/C2-1/
- SI_coordinates/C2-1/POSCAR
- __MACOSX/SI_coordinates/C2-1/
- __MACOSX/SI_coordinates/C2-1/._POSCAR
- SI_coordinates/C2-1/show.gjf
- __MACOSX/SI_coordinates/C2-1/._show.gjf
- SI_coordinates/H1/
- SI_coordinates/H1/POSCAR
- __MACOSX/SI_coordinates/H1/
- __MACOSX/SI_coordinates/H1/._POSCAR
- SI_coordinates/H1/show.gjf
- __MACOSX/SI_coordinates/H1/._show.gjf
- SI_coordinates/L-2/
- SI_coordinates/L-2/POSCAR
- __MACOSX/SI_coordinates/L-2/
- __MACOSX/SI_coordinates/L-2/._POSCAR
- SI_coordinates/L-2/show.gjf
- __MACOSX/SI_coordinates/L-2/._show.gjf
- SI_coordinates/N-1/
- SI_coordinates/N-1/POSCAR
- __MACOSX/SI_coordinates/N-1/
- __MACOSX/SI_coordinates/N-1/._POSCAR
- SI_coordinates/N-1/show.gjf
- __MACOSX/SI_coordinates/N-1/._show.gjf
- SI_coordinates/F-2/
- SI_coordinates/F-2/POSCAR
- __MACOSX/SI_coordinates/F-2/
- __MACOSX/SI_coordinates/F-2/._POSCAR
- SI_coordinates/F-2/show.gjf
- __MACOSX/SI_coordinates/F-2/._show.gjf
- SI_coordinates/J-1/
- SI_coordinates/J-1/POSCAR
- __MACOSX/SI_coordinates/J-1/
- __MACOSX/SI_coordinates/J-1/._POSCAR
- SI_coordinates/J-1/show.gjf
- __MACOSX/SI_coordinates/J-1/._show.gjf
- SI_coordinates/C1-1/
- SI_coordinates/C1-1/POSCAR
- __MACOSX/SI_coordinates/C1-1/
- __MACOSX/SI_coordinates/C1-1/._POSCAR
- SI_coordinates/C1-1/show.gjf
- __MACOSX/SI_coordinates/C1-1/._show.gjf
- SI_coordinates/M/
- SI_coordinates/M/POSCAR
- __MACOSX/SI_coordinates/M/
- __MACOSX/SI_coordinates/M/._POSCAR
- SI_coordinates/M/show.gjf
- __MACOSX/SI_coordinates/M/._show.gjf
- SI_coordinates/D/
- SI_coordinates/D/POSCAR
- __MACOSX/SI_coordinates/D/
- __MACOSX/SI_coordinates/D/._POSCAR
- SI_coordinates/D/show.gjf
- __MACOSX/SI_coordinates/D/._show.gjf
- SI_coordinates/H2-1/
- SI_coordinates/H2-1/POSCAR
- __MACOSX/SI_coordinates/H2-1/
- __MACOSX/SI_coordinates/H2-1/._POSCAR
- SI_coordinates/H2-1/show.gjf
- __MACOSX/SI_coordinates/H2-1/._show.gjf
- SI_coordinates/B1-1/
- SI_coordinates/B1-1/POSCAR
- __MACOSX/SI_coordinates/B1-1/
- __MACOSX/SI_coordinates/B1-1/._POSCAR
- SI_coordinates/B1-1/show.gjf
- __MACOSX/SI_coordinates/B1-1/._show.gjf
- SI_coordinates/Q/
- SI_coordinates/Q/.DS_Store
- __MACOSX/SI_coordinates/Q/
- __MACOSX/SI_coordinates/Q/._.DS_Store
- SI_coordinates/Q/POSCAR
- __MACOSX/SI_coordinates/Q/._POSCAR
- SI_coordinates/Q/show.gjf
- __MACOSX/SI_coordinates/Q/._show.gjf
- SI_coordinates/K/
- SI_coordinates/K/POSCAR
- __MACOSX/SI_coordinates/K/
- __MACOSX/SI_coordinates/K/._POSCAR
- SI_coordinates/K/show.gjf
- __MACOSX/SI_coordinates/K/._show.gjf
- SI_coordinates/P-2/
- SI_coordinates/P-2/POSCAR
- __MACOSX/SI_coordinates/P-2/
- __MACOSX/SI_coordinates/P-2/._POSCAR
- SI_coordinates/P-2/show.gjf
- __MACOSX/SI_coordinates/P-2/._show.gjf
