# Supplementary material for: In Situ Assessment of Intrinsic Strength of X-I⋯OA-Type Halogen Bonds in Molecular Crystals with Periodic Local Vibrational Mode Theory
Source: Molecules. 2020 Mar 30;25(7):1589. doi: 10.3390/molecules25071589 (PMC7181175; doi:10.3390/molecules25071589)
Supplement: Supplementary file 1 [file molecules-25-01589-s001.zip › SI_coordinates/G-2/POSCAR]

c8 h9 i3 o2 te
1.0
 11.166157004 -0.003059594 -0.000265544 
  0.002265922  8.225260564 -0.000459366 
  0.000187726  0.000442226  8.256090232 
   C  O Cl I H 
   16 4 4 4 32 
Cartesian
   4.80111      0.86226      6.10997 
   6.38269      4.97423      2.12746 
  10.38421      0.86072      6.25564 
   0.79961      4.97575      1.98182 
   4.87754      3.26623      6.08392 
   6.30758      7.37824      2.15326 
  10.46062      3.26469      6.28143 
   0.72450      7.37976      1.95575 
   5.98521      1.35149      6.93713 
   5.19885      5.46402      1.30025 
   0.40210      1.35294      5.42864 
  10.78197      5.46258      2.80875 
   6.27589      2.73884      6.34408 
   4.90894      6.85159      1.89316 
   0.69280      2.74035      6.02152 
  10.49203      6.85008      2.21570 
   4.10916      2.08601      5.63561 
   7.07531      6.19765      2.60169 
   9.69226      2.08451      6.72990 
   1.49221      6.19912      1.50741 
   3.00966      2.03375      0.89201 
   8.17477      6.14531      7.34529 
   8.59279      2.03234      3.21746 
   2.59164      6.14671      5.01986 
   3.58314      2.06698      3.27914 
   7.60132      6.17858      4.95815 
   9.16616      2.06530      0.83030 
   2.01829      6.18024      7.40701 
   1.26191      3.38664      5.33796 
   0.11879      1.44595      4.36816 
   1.25789      0.66693      5.50291 
   4.38874      3.62980      7.00289 
   4.79531      4.02961      5.29952 
   6.84504      3.38521      7.02755 
   6.84065      2.65381      5.40081 
   6.84099      0.66547      6.86288 
   5.70194      1.44462      7.99761 
   5.11384      0.29188      5.22221 
   4.06255      0.27904      6.67769 
  10.69697      0.29043      7.14344 
   9.64562      0.27743      5.68800 
   0.48654      4.40553      1.09407 
   0.80712      8.14309      1.17135 
   1.21354      7.74307      2.87470 
   7.12093      4.39054      1.55978 
   6.06966      4.40411      3.01527 
   4.34412      6.76698      2.83644 
   4.34014      7.49820      1.20963 
   6.39024      8.14165      2.93758 
   6.79658      7.74146      1.23426 
   5.48216      5.55689      0.23976 
   4.34269      4.77848      1.37457 
   1.53788      4.39213      2.54952 
   9.92581      4.77703      2.73455 
  11.06533      5.55556      3.86922 
   9.92326      7.49676      2.89919 
   9.92718      6.76536      1.27245 
   9.97177      3.62817      5.36247 
  10.37842      4.02815      7.06576 
   1.25762      2.65542      6.96478 
