# Supplementary material for: In Situ Assessment of Intrinsic Strength of X-I⋯OA-Type Halogen Bonds in Molecular Crystals with Periodic Local Vibrational Mode Theory
Source: Molecules. 2020 Mar 30;25(7):1589. doi: 10.3390/molecules25071589 (PMC7181175; doi:10.3390/molecules25071589)
Supplement: Supplementary file 1 [file molecules-25-01589-s001.zip › SI_coordinates/G-2/show.gjf]

%chk=[46]1151944-csd.POSCAR-modify4.chk
# pbepbe/3-21g/auto

Title Card Required

0 1
C  4.80111      0.86226      6.10997 
C  6.38269      4.97423      2.12746 
C 10.38421      0.86072      6.25564 
C  0.79961      4.97575      1.98182 
C  4.87754      3.26623      6.08392 
C  6.30758      7.37824      2.15326 
C 10.46062      3.26469      6.28143 
C  0.72450      7.37976      1.95575 
C  5.98521      1.35149      6.93713 
C  5.19885      5.46402      1.30025 
C  0.40210      1.35294      5.42864 
C 10.78197      5.46258      2.80875 
C  6.27589      2.73884      6.34408 
C  4.90894      6.85159      1.89316 
C  0.69280      2.74035      6.02152 
C 10.49203      6.85008      2.21570 
O  4.10916      2.08601      5.63561 
O  7.07531      6.19765      2.60169 
O  9.69226      2.08451      6.72990 
O  1.49221      6.19912      1.50741 
Cl  3.00966      2.03375      0.89201 
Cl  8.17477      6.14531      7.34529 
Cl  8.59279      2.03234      3.21746 
Cl  2.59164      6.14671      5.01986 
I 3.58314      2.06698      3.27914 
I 7.60132      6.17858      4.95815 
I 9.16616      2.06530      0.83030 
I 2.01829      6.18024      7.40701 
H  1.26191      3.38664      5.33796 
H  0.11879      1.44595      4.36816 
H  1.25789      0.66693      5.50291 
H  4.38874      3.62980      7.00289 
H  4.79531      4.02961      5.29952 
H  6.84504      3.38521      7.02755 
H  6.84065      2.65381      5.40081 
H  6.84099      0.66547      6.86288 
H  5.70194      1.44462      7.99761 
H  5.11384      0.29188      5.22221 
H  4.06255      0.27904      6.67769 
H 10.69697      0.29043      7.14344 
H  9.64562      0.27743      5.68800 
H  0.48654      4.40553      1.09407 
H  0.80712      8.14309      1.17135 
H  1.21354      7.74307      2.87470 
H  7.12093      4.39054      1.55978 
H  6.06966      4.40411      3.01527 
H  4.34412      6.76698      2.83644 
H  4.34014      7.49820      1.20963 
H  6.39024      8.14165      2.93758 
H  6.79658      7.74146      1.23426 
H  5.48216      5.55689      0.23976 
H  4.34269      4.77848      1.37457 
H  1.53788      4.39213      2.54952 
H  9.92581      4.77703      2.73455 
H 11.06533      5.55556      3.86922 
H  9.92326      7.49676      2.89919 
H  9.92718      6.76536      1.27245 
H  9.97177      3.62817      5.36247 
H 10.37842      4.02815      7.06576 
H  1.25762      2.65542      6.96478 
 Tv    11.166157004 -0.003059594 -0.000265544 
 Tv     0.002265922  8.225260564 -0.000459366 
 Tv     0.000187726  0.000442226  8.256090232 
