# Supplementary material for: In Situ Assessment of Intrinsic Strength of X-I⋯OA-Type Halogen Bonds in Molecular Crystals with Periodic Local Vibrational Mode Theory
Source: Molecules. 2020 Mar 30;25(7):1589. doi: 10.3390/molecules25071589 (PMC7181175; doi:10.3390/molecules25071589)
Supplement: Supplementary file 1 [file molecules-25-01589-s001.zip › SI_coordinates/O-1/POSCAR]

c7 h10 i2 n2 o
1.0
   8.336691886  0.200900515  0.089358504
   3.465870829  8.114188009 -0.150145183
   2.912342069 -0.972983948  8.560578004
    C    H    I    N    O
   14   20    4    4    2
Cartesian
   3.00937      5.69326      0.33217 
  11.70553      1.64884      8.16762 
   3.54774      4.42900      0.29436 
  11.16717      2.91311      8.20542 
   3.21041      3.46772      1.29342 
  11.50449      3.87438      7.20637 
   4.12312      3.26291      6.14258 
  10.59178      4.07920      2.35722 
   4.64103      1.99182      6.16259 
  10.07388      5.35028      2.33720 
   4.74589      1.86695      0.29460 
   9.96902      5.47515      8.20520 
   3.41437      1.27177      2.35564 
  11.30053      6.07033      6.14414 
   8.55882      1.84394      0.33510 
   6.15609      5.49816      8.16469 
   7.57804      4.12511      0.46517 
   7.13687      3.21699      8.03462 
   4.47862      3.93834      5.36397 
  10.23629      3.40376      3.13582 
   5.37509      1.62722      5.44285 
   9.33981      5.71489      3.05694 
   5.13831      0.86925      0.51447 
   9.57661      6.47286      7.98531 
   5.59271      2.57422      0.28952 
   9.12219      4.76788      8.21027 
   7.50956      6.45075      0.64953 
   7.20535      0.89136      7.85027 
   3.50244      1.72252      3.35680 
  11.21246      5.61959      5.14300 
   4.10474      0.42295      2.30124 
  10.61016      6.91915      6.19856 
   2.38102      0.90108      2.23188 
  12.33388      6.44103      6.26791 
   7.49341      0.71735      3.24046 
   7.22149      6.62475      5.25934 
   5.97990      5.11109      3.17039 
   8.73501      2.23101      5.32939 
   4.26086      1.09383      7.11452 
  10.45406      6.24828      1.38529 
   3.76993      2.23737      1.31542 
  10.94497      5.10474      7.18436 
   4.77608     -0.16043      7.10775 
   9.93883      7.50254      1.39205 
