# Supplementary material for: In Situ Assessment of Intrinsic Strength of X-I⋯OA-Type Halogen Bonds in Molecular Crystals with Periodic Local Vibrational Mode Theory
Source: Molecules. 2020 Mar 30;25(7):1589. doi: 10.3390/molecules25071589 (PMC7181175; doi:10.3390/molecules25071589)
Supplement: Supplementary file 1 [file molecules-25-01589-s001.zip › SI_coordinates/O-1/show.gjf]

%chk=[46]1151944-csd.POSCAR-modify4.chk
# pbepbe/3-21g/auto

Title Card Required

0 1
C   3.00937      5.69326      0.33217 
C  11.70553      1.64884      8.16762 
C   3.54774      4.42900      0.29436 
C  11.16717      2.91311      8.20542 
C   3.21041      3.46772      1.29342 
C  11.50449      3.87438      7.20637 
C   4.12312      3.26291      6.14258 
C  10.59178      4.07920      2.35722 
C   4.64103      1.99182      6.16259 
C  10.07388      5.35028      2.33720 
C   4.74589      1.86695      0.29460 
C   9.96902      5.47515      8.20520 
C   3.41437      1.27177      2.35564 
C  11.30053      6.07033      6.14414 
H   8.55882      1.84394      0.33510 
H   6.15609      5.49816      8.16469 
H   7.57804      4.12511      0.46517 
H   7.13687      3.21699      8.03462 
H   4.47862      3.93834      5.36397 
H  10.23629      3.40376      3.13582 
H   5.37509      1.62722      5.44285 
H   9.33981      5.71489      3.05694 
H   5.13831      0.86925      0.51447 
H   9.57661      6.47286      7.98531 
H   5.59271      2.57422      0.28952 
H   9.12219      4.76788      8.21027 
H   7.50956      6.45075      0.64953 
H   7.20535      0.89136      7.85027 
H   3.50244      1.72252      3.35680 
H  11.21246      5.61959      5.14300 
H   4.10474      0.42295      2.30124 
H  10.61016      6.91915      6.19856 
H   2.38102      0.90108      2.23188 
H  12.33388      6.44103      6.26791 
I   7.49341      0.71735      3.24046 
I   7.22149      6.62475      5.25934 
I   5.97990      5.11109      3.17039 
I   8.73501      2.23101      5.32939 
N   4.26086      1.09383      7.11452 
N  10.45406      6.24828      1.38529 
N   3.76993      2.23737      1.31542 
N  10.94497      5.10474      7.18436 
O   4.77608     -0.16043      7.10775 
O   9.93883      7.50254      1.39205 
 Tv     8.336691886  0.200900515  0.089358504 
 Tv     3.465870829  8.114188009 -0.150145183 
 Tv     2.912342069 -0.972983948  8.560578004
