# Supplementary material for: In Situ Assessment of Intrinsic Strength of X-I⋯OA-Type Halogen Bonds in Molecular Crystals with Periodic Local Vibrational Mode Theory
Source: Molecules. 2020 Mar 30;25(7):1589. doi: 10.3390/molecules25071589 (PMC7181175; doi:10.3390/molecules25071589)
Supplement: Supplementary file 1 [file molecules-25-01589-s001.zip › SI_coordinates/E1-1/POSCAR]

c5h6s5.ibr
1.0
   8.070465681 -0.541624625  0.183490009 
  -3.888455781  7.880227642  0.643809996 
   0.301190072 -2.974368645  9.109485214 
    I       O    C    H
    4      10   10   12
Cartesian
   1.73813     -0.59318      5.92439 
   2.74507      4.95742      4.01239 
   5.38637     -0.51027      3.07475 
  -0.90317      4.87451      6.86203 
   1.05444      1.57174      3.35045 
   3.42876      2.79249      6.58633 
  -0.64982      2.90044      3.84627 
   5.13302      1.46379      6.09052 
   1.18709      1.82528      1.00739 
   3.29611      2.53896      8.92939 
  -1.27276      3.66611      1.69792 
   5.75596      0.69812      8.23887 
   0.37746      1.74578      5.53372 
   4.10574      2.61845      4.40307 
   0.27030      2.04437      4.34934 
   4.21290      2.31986      5.58744 
   0.63176      2.20589      2.15255 
   3.85143      2.15835      7.78424 
  -0.40712      3.00239      2.45276 
   4.89032      1.36185      7.48402 
   2.64355      1.95217      0.95395 
   1.83964      2.41207      8.98283 
  -1.62828      5.00893      2.15611 
   6.11148     -0.64469      7.78068 
   1.26289      5.71884      0.87936 
   3.22031     -1.35461      9.05742 
   2.93933      2.99861      1.12205 
   1.54387      1.36562      8.81474 
   3.10297      1.30233      1.71243 
   1.38022      3.06190      8.22435 
  -2.29176      5.40766      1.38198 
   6.77496     -1.04342      8.55480 
  -2.15226      4.94511      3.11882 
   6.63546     -0.58088      6.81796 
  -0.72182      5.62449      2.25515 
   5.20502     -1.26026      7.68163 
