# Supplementary material for: In Situ Assessment of Intrinsic Strength of X-I⋯OA-Type Halogen Bonds in Molecular Crystals with Periodic Local Vibrational Mode Theory
Source: Molecules. 2020 Mar 30;25(7):1589. doi: 10.3390/molecules25071589 (PMC7181175; doi:10.3390/molecules25071589)
Supplement: Supplementary file 1 [file molecules-25-01589-s001.zip › SI_coordinates/E1-1/show.gjf]

%chk=[46]1151944-csd.POSCAR-modify4.chk
# pbepbe/3-21g/auto

Title Card Required

0 1
I    1.73813     -0.59318      5.92439 
I    2.74507      4.95742      4.01239 
I    5.38637     -0.51027      3.07475 
I   -0.90317      4.87451      6.86203 
O   1.05444      1.57174      3.35045 
O   3.42876      2.79249      6.58633 
O  -0.64982      2.90044      3.84627 
O   5.13302      1.46379      6.09052 
O   1.18709      1.82528      1.00739 
O   3.29611      2.53896      8.92939 
O  -1.27276      3.66611      1.69792 
O   5.75596      0.69812      8.23887 
O   0.37746      1.74578      5.53372 
O   4.10574      2.61845      4.40307 
C   0.27030      2.04437      4.34934 
C   4.21290      2.31986      5.58744 
C   0.63176      2.20589      2.15255 
C   3.85143      2.15835      7.78424 
C  -0.40712      3.00239      2.45276 
C   4.89032      1.36185      7.48402 
C   2.64355      1.95217      0.95395 
C   1.83964      2.41207      8.98283 
C  -1.62828      5.00893      2.15611 
C   6.11148     -0.64469      7.78068 
H  1.26289      5.71884      0.87936 
H  3.22031     -1.35461      9.05742 
H  2.93933      2.99861      1.12205 
H  1.54387      1.36562      8.81474 
H  3.10297      1.30233      1.71243 
H  1.38022      3.06190      8.22435 
H -2.29176      5.40766      1.38198 
H  6.77496     -1.04342      8.55480 
H -2.15226      4.94511      3.11882 
H  6.63546     -0.58088      6.81796 
H -0.72182      5.62449      2.25515 
H  5.20502     -1.26026      7.68163 
 Tv     8.070465681 -0.541624625  0.183490009 
 Tv    -3.888455781  7.880227642  0.643809996 
 Tv     0.301190072 -2.974368645  9.109485214 
