# Supplementary material for: In Situ Assessment of Intrinsic Strength of X-I⋯OA-Type Halogen Bonds in Molecular Crystals with Periodic Local Vibrational Mode Theory
Source: Molecules. 2020 Mar 30;25(7):1589. doi: 10.3390/molecules25071589 (PMC7181175; doi:10.3390/molecules25071589)
Supplement: Supplementary file 1 [file molecules-25-01589-s001.zip › SI_coordinates/C2-2/show.gjf]

%chk=[46]1151944-csd.POSCAR-modify4.chk
# pbepbe/3-21g/auto

Title Card Required

0 1
I   1.76241      1.40812      0.17896 
I   9.70425     11.45595      8.29611 
Cl   2.37183      4.24035      6.58291 
Cl   9.09483      8.62372      1.89215 
O   1.56176      3.07826      1.87500 
O   9.90491      9.78581      6.60006 
O   3.91230      6.36392      4.06808 
O   7.55436      6.50016      4.40698 
N   3.86928      3.53260      1.98568 
N   7.59738      9.33148      6.48939 
N   2.45674      4.84426      3.08267 
N   9.00993      8.01981      5.39240 
H   4.21358      2.66216      1.56785 
H   7.25308     10.20192      6.90721 
H   2.58401      7.21750      4.82167 
H   8.88265      5.64658      3.65340 
H   4.99916      5.77307      0.95678 
H   6.46750      7.09101      7.51829 
H   6.36441      4.64490      1.27233 
H   5.10225      8.21918      7.20273 
H   6.13996      6.08388      2.30316 
H   5.32670      6.78019      6.17189 
H   4.92710      3.21275      4.46204 
H   6.53956      9.65132      4.01303 
H   6.12459      4.53626      4.36527 
H   5.34208      8.32781      4.10979 
H   6.30500      3.10026      3.31409 
H   5.16167      9.76381      5.16098 
C   2.56855      3.73485      2.25603 
C   8.89811      9.12922      6.21902 
C   3.68917      5.36822      3.37576 
C   7.77748      7.49585      5.09931 
C   4.74341      4.48407      2.70061 
C   6.72325      8.38001      5.77446 
C   5.61362      5.30108      1.73880 
C   5.85304      7.56301      6.73626 
C   5.57875      3.78163      3.78253 
C   5.88791      9.08244      4.69253 
 Tv   7.328386284  0.404248472  0.223496410 
 Tv   3.621972339  7.996060192  0.000761297 
 Tv   0.516304621  4.463765818  8.250806342 
