# Supplementary material for: In Situ Assessment of Intrinsic Strength of X-I⋯OA-Type Halogen Bonds in Molecular Crystals with Periodic Local Vibrational Mode Theory
Source: Molecules. 2020 Mar 30;25(7):1589. doi: 10.3390/molecules25071589 (PMC7181175; doi:10.3390/molecules25071589)
Supplement: Supplementary file 1 [file molecules-25-01589-s001.zip › SI_coordinates/B2/show.gjf]

%chk=[46]1151944-csd.POSCAR-modify4.chk
# pbepbe/3-21g/auto

Title Card Required

0 1
I   3.16038     -1.18265      3.86863
I  -0.30683      6.15145      6.07581
I   2.54691     -4.12288      8.89080
I   0.30663      9.09168      1.05364
O  -0.50355      5.54400      3.36124
O   3.35709     -0.57520      6.58319
O   2.35015      2.36507      1.56105
O   0.50338      2.60373      8.38338
N  -1.58149      5.48702      1.36113
N   4.43503     -0.51821      8.58330
N   1.27217      2.42205      3.56114
N   1.58136      2.54675      6.38329
C   2.98815      5.75384      0.48180
C  -0.13461     -0.78504      9.46263
C   0.13450      2.15520      4.44045
C   2.71903      2.81360      5.50399
C  -0.60452      4.56947      0.77743
C   3.45806      0.39934      9.16701
C   0.60441      1.62920      5.79956
C   2.24914      3.33959      4.14487
C  -1.46916      5.92030      2.64333
C   4.32270     -0.95150      7.30110
C   1.38454      1.98876      2.27895
C   1.46901      2.98004      7.66549
C  -0.32220     -1.89284      6.78293
C   3.17574      6.86164      3.16151
C   0.32215      1.04740      1.76075
C   2.53138      3.92141      8.18369
H  2.31358      6.48783      0.93809
H  0.53996     -1.51903      9.00634
H -0.54006      1.42122      3.98413
H  3.39360      3.54758      5.96030
H  2.44486      4.80158      0.34297
H  0.40869      0.16722      9.60146
H -0.40879      3.10746      4.57929
H  3.26233      1.86134      5.36514
H  4.63021      3.57837      0.65194
H -1.77667      1.39043      9.29249
H  1.07698      0.63813      5.67407
H  1.77656      4.33067      4.27037
H  0.24279      4.48055      1.46869
H  2.61075      0.48825      8.47574
H -0.24291      1.54028      6.49082
H  3.09645      3.42852      3.45362
H -2.29302      7.12099      4.19801
H  5.14657     -2.15219      5.74642
H  0.56071      0.78807      0.72425
H  2.29284      4.18073      9.22018
H  0.68372     -1.44331      6.81759
H  2.16982      6.41211      3.12685
H  5.02352      1.49691      1.79539
H -2.16998      3.47189      8.14905
H -0.29287     -2.81708      7.38197
H  3.14641      7.78588      2.56247
H  0.29283      0.12316      2.35978
H  2.56071      4.84565      7.58465
 Tv   5.707295331 -0.000009448 -0.000008165 
 Tv  -2.853752069 10.849283099 -0.099882750 
 Tv  -0.000004055 -5.880472166 10.044326226 
