# Supplementary material for: In Situ Assessment of Intrinsic Strength of X-I⋯OA-Type Halogen Bonds in Molecular Crystals with Periodic Local Vibrational Mode Theory
Source: Molecules. 2020 Mar 30;25(7):1589. doi: 10.3390/molecules25071589 (PMC7181175; doi:10.3390/molecules25071589)
Supplement: Supplementary file 1 [file molecules-25-01589-s001.zip › SI_coordinates/L-1/POSCAR]

c6 h7 n o, i2
1.0
 8.358284907 -0.000046335 -0.019195557 
-0.000048650  8.783152011  0.000023338 
-1.306281630  0.000043511 13.488527228 
    C    H    N    O    I  
   24   28    4    4    8
Cartesian
    1.68885      7.26190      5.03270  
    5.36310      1.52125      8.43666  
    1.83709      2.87032      1.70198  
    5.21486      5.91282     11.76737  
    5.26530      2.07602      7.17359  
    1.78667      6.70712      6.29576  
    1.73929      2.31554      0.43891  
    5.31267      6.46760     13.03043  
    5.23112      1.23892      6.05676  
    1.82083      7.54424      7.41258  
    6.65313      5.63045      0.65872  
    0.39883      3.15269     12.81063  
    1.77289      0.14141      7.22527  
    5.27906      8.64174      6.24410  
    6.60516      4.25012      0.47143  
    0.44679      4.53303     12.99793  
    1.67823      0.69220      5.94784  
    5.37373      8.09094      7.52152  
    1.84774      5.08377      0.78682  
    5.20421      3.69938     12.68253  
    1.63050      2.14954      5.66028  
    5.42145      6.63360      7.80907  
    1.89545      6.54111      1.07440  
    5.15651      2.24204     12.39497  
    1.64753      6.68573      4.10883  
    5.40443      2.09742      9.36053  
    1.87842      2.29414      2.62585  
    5.17354      6.48901     10.84350  
    1.82801      5.62147      6.39466  
    5.22395      3.16168      7.07470  
    1.69795      1.22989      0.34003  
    5.35400      7.55325     13.12932  
    5.16360      1.65552      5.04983  
    1.88835      7.12764      8.41952  
    0.33131      2.73609     11.80369  
    6.72065      6.04706      1.66566  
    1.80671      0.82235      8.07902  
    5.24524      7.96080      5.39034  
    6.63899      3.56918      1.32519  
    0.41296      5.21397     12.14417  
    2.47092      2.45081      5.01388  
    4.58103      6.33233      8.45547  
    1.05503      6.84238      1.72080  
    5.99693      1.94078     11.74858  
    1.67269      2.71470      6.60026  
    5.37926      6.06844      6.86909  
    1.85325      7.10627      0.13440  
    5.19869      1.67688     13.33496  
    0.70482      2.41548      5.12311  
    6.34713      6.36768      8.34623  
    2.82113      6.80704      1.61155  
    4.23083      1.97611     11.85781  
    5.42135      0.17015      8.58945  
    1.63060      8.61301      4.87992  
    1.89532      4.22142      1.85477  
    5.15663      4.56174     11.61459  
    1.51991      0.32931      3.63828  
    5.53204      8.45385      9.83108  
    2.00606      4.72088      3.09639  
    5.04590      4.06227     10.37296  
    7.53007      0.34075      2.92411  
   -0.47812      8.44240     10.54525  
    4.35417      4.73235      3.79137  
    2.69778      4.05080      9.67799  
   -0.03124      4.06305      8.98030  
    7.08318      4.72009      4.48907  
    4.80105      0.32852      2.22643  
    2.25090      8.45463     11.24291  
