# Supplementary material for: In Situ Assessment of Intrinsic Strength of X-I⋯OA-Type Halogen Bonds in Molecular Crystals with Periodic Local Vibrational Mode Theory
Source: Molecules. 2020 Mar 30;25(7):1589. doi: 10.3390/molecules25071589 (PMC7181175; doi:10.3390/molecules25071589)
Supplement: Supplementary file 1 [file molecules-25-01589-s001.zip › SI_coordinates/L-1/show.gjf]

%chk=[46]1151944-csd.POSCAR-modify4.chk
# pbepbe/3-21g/auto

Title Card Required

0 1
C   1.68885      7.26190      5.03270  
C   5.36310      1.52125      8.43666  
C   1.83709      2.87032      1.70198  
C   5.21486      5.91282     11.76737  
C   5.26530      2.07602      7.17359  
C   1.78667      6.70712      6.29576  
C   1.73929      2.31554      0.43891  
C   5.31267      6.46760     13.03043  
C   5.23112      1.23892      6.05676  
C   1.82083      7.54424      7.41258  
C   6.65313      5.63045      0.65872  
C   0.39883      3.15269     12.81063  
C   1.77289      0.14141      7.22527  
C   5.27906      8.64174      6.24410  
C   6.60516      4.25012      0.47143  
C   0.44679      4.53303     12.99793  
C   1.67823      0.69220      5.94784  
C   5.37373      8.09094      7.52152  
C   1.84774      5.08377      0.78682  
C   5.20421      3.69938     12.68253  
C   1.63050      2.14954      5.66028  
C   5.42145      6.63360      7.80907  
C   1.89545      6.54111      1.07440  
C   5.15651      2.24204     12.39497  
H   1.64753      6.68573      4.10883  
H   5.40443      2.09742      9.36053  
H   1.87842      2.29414      2.62585  
H   5.17354      6.48901     10.84350  
H   1.82801      5.62147      6.39466  
H   5.22395      3.16168      7.07470  
H   1.69795      1.22989      0.34003  
H   5.35400      7.55325     13.12932  
H   5.16360      1.65552      5.04983  
H   1.88835      7.12764      8.41952  
H   0.33131      2.73609     11.80369  
H   6.72065      6.04706      1.66566  
H   1.80671      0.82235      8.07902  
H   5.24524      7.96080      5.39034  
H   6.63899      3.56918      1.32519  
H   0.41296      5.21397     12.14417  
H   2.47092      2.45081      5.01388  
H   4.58103      6.33233      8.45547  
H   1.05503      6.84238      1.72080  
H   5.99693      1.94078     11.74858  
H   1.67269      2.71470      6.60026  
H   5.37926      6.06844      6.86909  
H   1.85325      7.10627      0.13440  
H   5.19869      1.67688     13.33496  
H   0.70482      2.41548      5.12311  
H   6.34713      6.36768      8.34623  
H   2.82113      6.80704      1.61155  
H   4.23083      1.97611     11.85781  
N   5.42135      0.17015      8.58945  
N   1.63060      8.61301      4.87992  
N   1.89532      4.22142      1.85477  
N   5.15663      4.56174     11.61459  
O   1.51991      0.32931      3.63828  
O   5.53204      8.45385      9.83108  
O   2.00606      4.72088      3.09639  
O   5.04590      4.06227     10.37296  
I   7.53007      0.34075      2.92411  
I  -0.47812      8.44240     10.54525  
I   4.35417      4.73235      3.79137  
I   2.69778      4.05080      9.67799  
I  -0.03124      4.06305      8.98030  
I   7.08318      4.72009      4.48907  
I   4.80105      0.32852      2.22643  
I   2.25090      8.45463     11.24291  
 Tv     8.358284907 -0.000046335 -0.019195557 
 Tv    -0.000048650  8.783152011  0.000023338 
 Tv    -1.306281630  0.000043511 13.488527228 
