# Supplementary material for: In Situ Assessment of Intrinsic Strength of X-I⋯OA-Type Halogen Bonds in Molecular Crystals with Periodic Local Vibrational Mode Theory
Source: Molecules. 2020 Mar 30;25(7):1589. doi: 10.3390/molecules25071589 (PMC7181175; doi:10.3390/molecules25071589)
Supplement: Supplementary file 1 [file molecules-25-01589-s001.zip › SI_coordinates/E2/POSCAR]

c5h6s5,i2
1.0
    8.756041606  0.000000000  0.298124692 
    0.000000000  9.832940090  0.000000000 
   -1.531361033  0.000000000 12.754013943 
    I Cl    O    C    H
    4 4     20   20   24
Cartesian
   0.79319      1.36357     12.14462 
   6.43149      8.46936      0.90753 
   1.28780      6.28004      7.13547 
   5.93688      3.55289      5.91667 
   0.66660      2.35960      0.84625 
   6.55808      7.47334     12.20588 
   4.27894      2.55687      7.37232 
   2.94575      7.27607      5.67982 
   5.63370      1.78364      1.83765 
   1.59098      8.04930     11.21448 
   0.48999      3.13283      8.06560 
   6.73468      6.70010      4.98654 
   3.67406      1.71081      2.87073 
   3.55062      8.12213     10.18141 
  -0.06172      6.62728      3.65535 
   7.28641      3.20566      9.39680 
   5.95864      4.12190      1.61638 
   1.26604      5.71105     11.43574 
   0.81493      0.79458      7.84434 
   6.40975      9.03837      5.20780 
   3.07535      4.00415      2.87730 
   4.14933      5.82880     10.17483 
   0.53699      8.92062      3.64877 
   6.68769      0.91232      9.40337 
   2.50681      0.25256     10.68235 
   4.71787      9.58038      2.36979 
  -0.42583      5.16902      8.59773 
   7.65051      4.66391      4.45439 
   4.69369      0.97986      2.35822 
   2.53099      8.85307     10.69392 
  -0.45002      3.93661      8.58616 
   7.67469      5.89633      4.46598 
   5.17445      3.13056      2.00580 
   2.05023      6.70237     11.04634 
   0.03075      1.78591      8.23374 
   7.19393      8.04703      4.81840 
   3.97557      3.07239      2.60871 
   3.24911      6.76055     10.44343 
   7.58791      1.84408      9.13478 
  -0.36323      7.98886      3.91737 
   2.54798      5.65400      0.12682 
   4.67669      4.17893     12.92533 
   1.06435      0.73754      6.39926 
   6.16033      9.09540      6.65288 
   2.27262      3.83028      4.08402 
   4.95206      6.00266      8.96811 
   1.33972      8.74675      2.44204 
   5.88497      1.08619     10.61010 
   1.88646      6.48238      0.41359 
   5.33824      3.35057     12.63855 
   1.72589      1.56590      6.11249 
   5.49878      8.26706      6.93966 
   2.05126      4.69609      0.30578 
   5.17343      5.13685     12.74636 
   1.56108      9.61256      6.22029 
   5.66360      0.22038      6.83185 
   3.50236      5.70983      0.67090 
   3.72233      4.12311     12.38124 
   0.10999      0.79336      5.85516 
   7.11469      9.03957      7.19697 
   1.74513      4.77844      4.20721 
   5.47954      5.05449      8.84493 
   1.86720      9.69491      2.31886 
   5.35748      0.13802     10.73328 
   2.92227      3.63774      4.94891 
   4.30241      6.19520      8.10323 
   0.69006      8.55421      1.57716 
   6.53461      1.27873     11.47497 
   1.55425      3.01304      3.92988 
   5.67042      6.81991      9.12227 
   2.05809      7.92951      2.59620 
   5.16660      1.90343     10.45595 
