# Supplementary material for: In Situ Assessment of Intrinsic Strength of X-I⋯OA-Type Halogen Bonds in Molecular Crystals with Periodic Local Vibrational Mode Theory
Source: Molecules. 2020 Mar 30;25(7):1589. doi: 10.3390/molecules25071589 (PMC7181175; doi:10.3390/molecules25071589)
Supplement: Supplementary file 1 [file molecules-25-01589-s001.zip › SI_coordinates/E2/show.gjf]

%chk=[46]1151944-csd.POSCAR-modify4.chk
# pbepbe/3-21g/auto

Title Card Required

0 1
I  0.79319      1.36357     12.14462 
I  6.43149      8.46936      0.90753 
I  1.28780      6.28004      7.13547 
I  5.93688      3.55289      5.91667 
Cl   0.66660      2.35960      0.84625 
Cl   6.55808      7.47334     12.20588 
Cl   4.27894      2.55687      7.37232 
Cl   2.94575      7.27607      5.67982 
O   5.63370      1.78364      1.83765 
O   1.59098      8.04930     11.21448 
O   0.48999      3.13283      8.06560 
O   6.73468      6.70010      4.98654 
O   3.67406      1.71081      2.87073 
O   3.55062      8.12213     10.18141 
O  -0.06172      6.62728      3.65535 
O   7.28641      3.20566      9.39680 
O   5.95864      4.12190      1.61638 
O   1.26604      5.71105     11.43574 
O   0.81493      0.79458      7.84434 
O   6.40975      9.03837      5.20780 
O   3.07535      4.00415      2.87730 
O   4.14933      5.82880     10.17483 
O   0.53699      8.92062      3.64877 
O   6.68769      0.91232      9.40337 
O   2.50681      0.25256     10.68235 
O   4.71787      9.58038      2.36979 
O  -0.42583      5.16902      8.59773 
O   7.65051      4.66391      4.45439 
C   4.69369      0.97986      2.35822 
C   2.53099      8.85307     10.69392 
C  -0.45002      3.93661      8.58616 
C   7.67469      5.89633      4.46598 
C   5.17445      3.13056      2.00580 
C   2.05023      6.70237     11.04634 
C   0.03075      1.78591      8.23374 
C   7.19393      8.04703      4.81840 
C   3.97557      3.07239      2.60871 
C   3.24911      6.76055     10.44343 
C   7.58791      1.84408      9.13478 
C  -0.36323      7.98886      3.91737 
C   2.54798      5.65400      0.12682 
C   4.67669      4.17893     12.92533 
C   1.06435      0.73754      6.39926 
C   6.16033      9.09540      6.65288 
C   2.27262      3.83028      4.08402 
C   4.95206      6.00266      8.96811 
C   1.33972      8.74675      2.44204 
C   5.88497      1.08619     10.61010 
H   1.88646      6.48238      0.41359 
H   5.33824      3.35057     12.63855 
H   1.72589      1.56590      6.11249 
H   5.49878      8.26706      6.93966 
H   2.05126      4.69609      0.30578 
H   5.17343      5.13685     12.74636 
H   1.56108      9.61256      6.22029 
H   5.66360      0.22038      6.83185 
H   3.50236      5.70983      0.67090 
H   3.72233      4.12311     12.38124 
H   0.10999      0.79336      5.85516 
H   7.11469      9.03957      7.19697 
H   1.74513      4.77844      4.20721 
H   5.47954      5.05449      8.84493 
H   1.86720      9.69491      2.31886 
H   5.35748      0.13802     10.73328 
H   2.92227      3.63774      4.94891 
H   4.30241      6.19520      8.10323 
H   0.69006      8.55421      1.57716 
H   6.53461      1.27873     11.47497 
H   1.55425      3.01304      3.92988 
H   5.67042      6.81991      9.12227 
H   2.05809      7.92951      2.59620 
H   5.16660      1.90343     10.45595 
 Tv      8.756041606  0.000000000  0.298124692   
 Tv      0.000000000  9.832940090  0.000000000   
 Tv     -1.531361033  0.000000000 12.754013943  
