# Supplementary material for: In Situ Assessment of Intrinsic Strength of X-I⋯OA-Type Halogen Bonds in Molecular Crystals with Periodic Local Vibrational Mode Theory
Source: Molecules. 2020 Mar 30;25(7):1589. doi: 10.3390/molecules25071589 (PMC7181175; doi:10.3390/molecules25071589)
Supplement: Supplementary file 1 [file molecules-25-01589-s001.zip › SI_coordinates/N-2/POSCAR]

1.0
 4.463079621 -0.114283639 -0.003090756
 0.520005851 10.916556536  0.297302415
 1.549106174  5.347925892  8.270543285
    C    H    N    I Cl   O
    8    8    4    2 2   2
Cartesian
  2.07841      2.49881      1.32632
  4.45378     13.65139      7.23843
  3.04824      2.53363      2.32228
  3.48396     13.61658      6.24247
  2.86567      4.79826      2.50859
  3.66651     11.35193      6.05615
  1.88383      4.83416      1.53138
  4.64836     11.31604      7.03338
  1.73055      1.59263      0.83426
  4.80164     14.55757      7.73048
  4.02387     12.51023      2.94234
  2.50832      3.63997      5.62242
  3.17415      5.73157      2.98714
  3.35803     10.41862      5.57762
  1.35573      5.72395      1.19103
  5.17646     10.42626      7.37374
  1.51507      3.66784      0.93126
  5.01711     12.48237      7.63351
  3.46690      3.66459      2.90690
  3.06530     12.48562      5.65786
  1.53614      7.28197      6.75309
  4.99604      8.86823      1.81167
  1.35690     10.63201      3.42234
  5.17528      5.51818      5.14240
  2.14186      9.07786      8.24995
  4.39033      7.07234      0.31479
