# Supplementary material for: In Situ Assessment of Intrinsic Strength of X-I⋯OA-Type Halogen Bonds in Molecular Crystals with Periodic Local Vibrational Mode Theory
Source: Molecules. 2020 Mar 30;25(7):1589. doi: 10.3390/molecules25071589 (PMC7181175; doi:10.3390/molecules25071589)
Supplement: Supplementary file 1 [file molecules-25-01589-s001.zip › SI_coordinates/N-2/show.gjf]

%chk=[46]1151944-csd.POSCAR-modify4.chk
# pbepbe/3-21g/auto

Title Card Required

0 1
C 2.07841      2.49881      1.32632
C 4.45378     13.65139      7.23843
C 3.04824      2.53363      2.32228
C 3.48396     13.61658      6.24247
C 2.86567      4.79826      2.50859
C 3.66651     11.35193      6.05615
C 1.88383      4.83416      1.53138
C 4.64836     11.31604      7.03338
H 1.73055      1.59263      0.83426
H 4.80164     14.55757      7.73048
H 4.02387     12.51023      2.94234
H 2.50832      3.63997      5.62242
H 3.17415      5.73157      2.98714
H 3.35803     10.41862      5.57762
H 1.35573      5.72395      1.19103
H 5.17646     10.42626      7.37374
N 1.51507      3.66784      0.93126
N 5.01711     12.48237      7.63351
N 3.46690      3.66459      2.90690
N 3.06530     12.48562      5.65786
I 1.53614      7.28197      6.75309
I 4.99604      8.86823      1.81167
Cl 1.35690     10.63201      3.42234
Cl 5.17528      5.51818      5.14240
O 2.14186      9.07786      8.24995
O 4.39033      7.07234      0.31479
 Tv   4.463079621 -0.114283639 -0.003090756
 Tv   0.520005851 10.916556536  0.297302415
 Tv   1.549106174  5.347925892  8.270543285
