# Supplementary material for: In Situ Assessment of Intrinsic Strength of X-I⋯OA-Type Halogen Bonds in Molecular Crystals with Periodic Local Vibrational Mode Theory
Source: Molecules. 2020 Mar 30;25(7):1589. doi: 10.3390/molecules25071589 (PMC7181175; doi:10.3390/molecules25071589)
Supplement: Supplementary file 1 [file molecules-25-01589-s001.zip › SI_coordinates/F-1/POSCAR]

c4 h6 i2 s3
1.0
  8.274553225 -0.000015871 -0.248198275
 -0.000016946  8.596065225 -0.000007578
 -3.364880842 -0.000004760 12.399536384
    I     O    C    H
    8   12   16   24
Cartesian
    6.48327      0.37008      0.81801
   -1.57361      8.22596     11.33332
    0.10883      4.66812      5.13355
    4.80083      3.92792      7.01778
   -0.25338      7.29509      2.64629
    5.16303      1.30095      9.50504
   -1.93580      5.59900      8.84606
    6.84546      2.99704      3.30526
    3.43796      6.59167      0.23179
    1.47169      2.00438     11.91954
    3.15413      2.29363      5.71977
    1.75552      6.30241      6.43156
    5.28771      5.37710      0.24554
   -0.37805      3.21894     11.90579
    1.30439      1.07906      5.70602
    3.60526      7.51698      6.44531
    3.66015      2.05481      1.41221
    1.24950      6.54123     10.73912
    1.97771      2.24320      7.61197
    2.93194      6.35284      4.53936
    3.84162      2.41024      0.14040
    1.06803      6.18580     12.01093
    2.15918      1.88777      6.34016
    2.75047      6.70827      5.81117
    1.78502      3.72470      0.19116
    3.12463      4.87134     11.96017
    0.10258      0.57331      6.39093
    4.80707      8.02273      5.76040
    2.05384      3.87664      1.66738
    2.85582      4.71941     10.48395
    0.37139      0.42138      7.86715
    4.53826      8.17467      4.28418
    2.50978      2.54040      2.19949
    2.39987      6.05564      9.95184
    0.82735      1.75761      8.39925
    4.08231      6.83843      3.75208
    6.70217      3.92033      0.06488
   -1.79252      4.67571     12.08645
    5.01976      0.37768      6.26465
   -0.11010      8.21836      5.88668
    0.97514      3.00446     -0.01389
    7.29940      5.59159     -0.23432
   -0.70731      1.29355      6.18588
    5.61696      7.30249      5.96545
    2.81587      4.65269      1.83850
    2.09379      3.94335     10.31283
    3.77624      0.35465      4.11307
    1.13341      8.24139      8.03826
    1.13119      4.18421      2.18251
    3.77846      4.41183      9.96882
   -0.55125      0.11380      8.38228
    5.46090      8.48224      3.76905
    1.72520      1.76902      2.12320
    3.18445      6.82703     10.02813
    0.04276      2.52900      8.32296
    4.86689      6.06704      3.82836
    2.88138      2.58406      3.23157
    2.02828      6.01198      8.91976
    1.19894      1.71396      9.43134
    3.71071      6.88209      2.71999
