# Supplementary material for: In Situ Assessment of Intrinsic Strength of X-I⋯OA-Type Halogen Bonds in Molecular Crystals with Periodic Local Vibrational Mode Theory
Source: Molecules. 2020 Mar 30;25(7):1589. doi: 10.3390/molecules25071589 (PMC7181175; doi:10.3390/molecules25071589)
Supplement: Supplementary file 1 [file molecules-25-01589-s001.zip › SI_coordinates/F-1/show.gjf]

%chk=[46]1151944-csd.POSCAR-modify4.chk
# pbepbe/3-21g/auto

Title Card Required

0 1
I   6.48327      0.37008      0.81801
I  -1.57361      8.22596     11.33332
I   0.10883      4.66812      5.13355
I   4.80083      3.92792      7.01778
I  -0.25338      7.29509      2.64629
I   5.16303      1.30095      9.50504
I  -1.93580      5.59900      8.84606
I   6.84546      2.99704      3.30526
O   3.43796      6.59167      0.23179
O   1.47169      2.00438     11.91954
O   3.15413      2.29363      5.71977
O   1.75552      6.30241      6.43156
O   5.28771      5.37710      0.24554
O  -0.37805      3.21894     11.90579
O   1.30439      1.07906      5.70602
O   3.60526      7.51698      6.44531
O   3.66015      2.05481      1.41221
O   1.24950      6.54123     10.73912
O   1.97771      2.24320      7.61197
O   2.93194      6.35284      4.53936
C    3.84162      2.41024      0.14040
C    1.06803      6.18580     12.01093
C    2.15918      1.88777      6.34016
C    2.75047      6.70827      5.81117
C    1.78502      3.72470      0.19116
C    3.12463      4.87134     11.96017
C    0.10258      0.57331      6.39093
C    4.80707      8.02273      5.76040
C    2.05384      3.87664      1.66738
C    2.85582      4.71941     10.48395
C    0.37139      0.42138      7.86715
C    4.53826      8.17467      4.28418
C    2.50978      2.54040      2.19949
C    2.39987      6.05564      9.95184
C    0.82735      1.75761      8.39925
C    4.08231      6.83843      3.75208
H   6.70217      3.92033      0.06488
H  -1.79252      4.67571     12.08645
H   5.01976      0.37768      6.26465
H  -0.11010      8.21836      5.88668
H   0.97514      3.00446     -0.01389
H   7.29940      5.59159     -0.23432
H  -0.70731      1.29355      6.18588
H   5.61696      7.30249      5.96545
H   2.81587      4.65269      1.83850
H   2.09379      3.94335     10.31283
H   3.77624      0.35465      4.11307
H   1.13341      8.24139      8.03826
H   1.13119      4.18421      2.18251
H   3.77846      4.41183      9.96882
H  -0.55125      0.11380      8.38228
H   5.46090      8.48224      3.76905
H   1.72520      1.76902      2.12320
H   3.18445      6.82703     10.02813
H   0.04276      2.52900      8.32296
H   4.86689      6.06704      3.82836
H   2.88138      2.58406      3.23157
H   2.02828      6.01198      8.91976
H   1.19894      1.71396      9.43134
H   3.71071      6.88209      2.71999
 Tv   8.274553225 -0.000015871 -0.248198275 
 Tv   -0.000016946  8.596065225 -0.000007578 
 Tv   -3.364880842 -0.000004760 12.399536384
