# Supplementary material for: In Situ Assessment of Intrinsic Strength of X-I⋯OA-Type Halogen Bonds in Molecular Crystals with Periodic Local Vibrational Mode Theory
Source: Molecules. 2020 Mar 30;25(7):1589. doi: 10.3390/molecules25071589 (PMC7181175; doi:10.3390/molecules25071589)
Supplement: Supplementary file 1 [file molecules-25-01589-s001.zip › SI_coordinates/C1-2/POSCAR]

C5 H8 N2 O1 Se1,I2
1.0
  7.319047768  0.466135572 -0.366522201 
  3.558250027  8.024514492  0.021274784 
  3.244496384  3.460125246  8.227070000 
    I Cl   O    N    C    H
    2 2    4    4   10   16
Cartesian
   5.14868      7.16663      3.92643 
   8.97311      4.78415      3.95539 
   5.29209      5.51430      5.75145 
   8.82971      6.43648      2.13037 
   9.22128      3.09587      5.62701 
   4.90052      8.85490      2.25481 
   3.62197      4.16049      0.03272 
  10.49983      7.79028      7.84911 
   3.64342      1.30467      2.08173 
  10.47836     10.64610      5.80010 
   2.19866      2.61764      1.02915 
  11.92312      9.33314      6.85267 
   2.33593      1.49955      1.84010 
  11.78586     10.45123      6.04172 
   3.42075      3.15497      0.71750 
  10.70104      8.79581      7.16432 
   4.49537      2.27153      1.36068 
   9.62642      9.67924      6.52115 
   5.37845      3.08422      2.31439 
   8.74335      8.86656      5.56744 
   5.31412      1.58864      0.25384 
   8.80768     10.36214      7.62798 
   6.56059      3.49404      5.37840 
   7.56121      8.45673      2.50342 
   8.60529      3.47857      0.33844 
   5.51651      8.47221      7.54339 
   4.77627      3.54200      3.11421 
   9.34553      8.40877      4.76762 
   5.88706      3.87784      1.74887 
   8.23473      8.07294      6.13295 
   6.14368      2.42873      2.75777 
   7.97812      9.52205      5.12405 
   6.22397      7.46814      0.07386 
   7.89782      4.48264      7.80796 
   6.05505      0.90773      0.69940 
   8.06675     11.04304      7.18243 
   5.03522      6.13619     -0.01447 
   9.08656      5.81459      7.89630 
