# Supplementary material for: In Situ Assessment of Intrinsic Strength of X-I⋯OA-Type Halogen Bonds in Molecular Crystals with Periodic Local Vibrational Mode Theory
Source: Molecules. 2020 Mar 30;25(7):1589. doi: 10.3390/molecules25071589 (PMC7181175; doi:10.3390/molecules25071589)
Supplement: Supplementary file 1 [file molecules-25-01589-s001.zip › SI_coordinates/C1-2/show.gjf]

%chk=[46]1151944-csd.POSCAR-modify4.chk
# pbepbe/3-21g/auto

Title Card Required

0 1
I   5.14868      7.16663      3.92643 
I   8.97311      4.78415      3.95539 
Cl   5.29209      5.51430      5.75145 
Cl   8.82971      6.43648      2.13037 
O        12.7795   11.1204    5.6483
O  4.90052      8.85490      2.25481 
O  3.62197      4.16049      0.03272 
O 10.49983      7.79028      7.84911 
N  3.64342      1.30467      2.08173 
N 10.47836     10.64610      5.80010 
N  2.19866      2.61764      1.02915 
N 11.92312      9.33314      6.85267 
C  2.33593      1.49955      1.84010 
C 11.78586     10.45123      6.04172 
C  3.42075      3.15497      0.71750 
C 10.70104      8.79581      7.16432 
C  4.49537      2.27153      1.36068 
C  9.62642      9.67924      6.52115 
C  5.37845      3.08422      2.31439 
C  8.74335      8.86656      5.56744 
C  5.31412      1.58864      0.25384 
C  8.80768     10.36214      7.62798 
H  6.56059      3.49404      5.37840 
H  7.56121      8.45673      2.50342 
H  8.60529      3.47857      0.33844 
H  5.51651      8.47221      7.54339 
H  4.77627      3.54200      3.11421 
H  9.34553      8.40877      4.76762 
H  5.88706      3.87784      1.74887 
H  8.23473      8.07294      6.13295 
H  6.14368      2.42873      2.75777 
H  7.97812      9.52205      5.12405 
H  6.22397      7.46814      0.07386 
H  7.89782      4.48264      7.80796 
H  6.05505      0.90773      0.69940 
H  8.06675     11.04304      7.18243 
H  5.03522      6.13619     -0.01447 
H  9.08656      5.81459      7.89630 
 Tv  7.319047768  0.466135572 -0.366522201 
 Tv  3.558250027  8.024514492  0.021274784 
 Tv  3.244496384  3.460125246  8.227070000 
