# Supplementary material for: In Situ Assessment of Intrinsic Strength of X-I⋯OA-Type Halogen Bonds in Molecular Crystals with Periodic Local Vibrational Mode Theory
Source: Molecules. 2020 Mar 30;25(7):1589. doi: 10.3390/molecules25071589 (PMC7181175; doi:10.3390/molecules25071589)
Supplement: Supplementary file 1 [file molecules-25-01589-s001.zip › SI_coordinates/J-2/POSCAR]

c7 h10 i2 s2,i2                         
1.0
   6.994085438 -0.074736711  0.179152730 
   3.679419644  8.238962436 -0.282617732 
   2.156290498  3.723955699 10.969026501 
    I  Cl  O    C    H
    4  4   4   14   20
Cartesian
    5.19161      5.62463      9.16210 
    7.63819      6.26356      1.70347 
    5.07693      8.86299      3.58674 
    7.75287      3.02518      7.27881 
    3.44945      4.63004     10.52684 
    9.38034      7.25813      0.33872 
    2.49592      4.22973      5.79396 
   10.33388      7.65844      5.07160 
    5.78752      5.26028      3.03357 
    7.04228      6.62791      7.83200 
    3.23478      1.75266      2.69997 
    9.59501     10.13552      8.16559 
    5.23604      2.96759      2.92648 
    7.59376      8.92059      7.93908 
    5.99033      3.99036      3.73835 
    6.83946      7.89782      7.12721 
    4.48849      5.21089      2.34723 
    8.34131      6.67729      8.51834 
    4.26854      3.75293      2.03482 
    8.56125      8.13526      8.83073 
    2.92482      3.09018      2.17016 
    9.90498      8.79801      8.69540 
    4.44382      1.84547      3.53815 
    8.38598     10.04272      7.32741 
    5.40675      2.96469      1.42890 
    7.42304      8.92350      9.43666 
    6.24565      3.52873      1.01324 
    5.15873      2.03654      0.90826 
    7.67106      9.85163      9.95729 
    6.58415      8.35945      9.85231 
   10.53261      8.24350      7.97671 
    8.67462      9.79584      6.29100 
    7.25919      7.81009      6.10826 
    9.11868      6.29679      7.83297 
   10.45808      8.97641      9.62820 
    4.24179      2.79868      7.65161 
    8.26075      6.00626      9.38419 
    5.75275      8.04741      7.05854 
    7.07704      3.84078      3.80702 
    5.57059      4.07809      4.75730 
    4.56905      5.88192      1.48138 
    3.71112      5.59140      3.03259 
    2.37171      2.91176      1.23736 
    2.29719      3.64468      2.88885 
    8.58800      9.08950      3.21396 
    4.15517      2.09233      4.57455 
