# Supplementary material for: In Situ Assessment of Intrinsic Strength of X-I⋯OA-Type Halogen Bonds in Molecular Crystals with Periodic Local Vibrational Mode Theory
Source: Molecules. 2020 Mar 30;25(7):1589. doi: 10.3390/molecules25071589 (PMC7181175; doi:10.3390/molecules25071589)
Supplement: Supplementary file 1 [file molecules-25-01589-s001.zip › SI_coordinates/J-2/show.gjf]

%chk=[46]1151944-csd.POSCAR-modify4.chk
# pbepbe/3-21g/auto

Title Card Required

0 1
I     5.19161      5.62463      9.16210 
I     7.63819      6.26356      1.70347 
I     5.07693      8.86299      3.58674 
I     7.75287      3.02518      7.27881 
Cl    3.44945      4.63004     10.52684 
Cl    9.38034      7.25813      0.33872 
Cl    2.49592      4.22973      5.79396 
Cl   10.33388      7.65844      5.07160 
O     5.78752      5.26028      3.03357 
O     7.04228      6.62791      7.83200 
O     3.23478      1.75266      2.69997 
O     9.59501     10.13552      8.16559 
C     5.23604      2.96759      2.92648 
C     7.59376      8.92059      7.93908 
C     5.99033      3.99036      3.73835 
C     6.83946      7.89782      7.12721 
C     4.48849      5.21089      2.34723 
C     8.34131      6.67729      8.51834 
C     4.26854      3.75293      2.03482 
C     8.56125      8.13526      8.83073 
C     2.92482      3.09018      2.17016 
C     9.90498      8.79801      8.69540 
C     4.44382      1.84547      3.53815 
C     8.38598     10.04272      7.32741 
C     5.40675      2.96469      1.42890 
C     7.42304      8.92350      9.43666 
H     6.24565      3.52873      1.01324 
H     5.15873      2.03654      0.90826 
H     7.67106      9.85163      9.95729 
H     6.58415      8.35945      9.85231 
H    10.53261      8.24350      7.97671 
H     8.67462      9.79584      6.29100 
H     7.25919      7.81009      6.10826 
H     9.11868      6.29679      7.83297 
H    10.45808      8.97641      9.62820 
H     4.24179      2.79868      7.65161 
H     8.26075      6.00626      9.38419 
H     5.75275      8.04741      7.05854 
H     7.07704      3.84078      3.80702 
H     5.57059      4.07809      4.75730 
H     4.56905      5.88192      1.48138 
H     3.71112      5.59140      3.03259 
H     2.37171      2.91176      1.23736 
H     2.29719      3.64468      2.88885 
H     8.58800      9.08950      3.21396 
H     4.15517      2.09233      4.57455 
 Tv    6.994085438 -0.074736711  0.179152730 
 Tv    3.679419644  8.238962436 -0.282617732 
 Tv    2.156290498  3.723955699 10.969026501 
