# Supplementary material for: In Situ Assessment of Intrinsic Strength of X-I⋯OA-Type Halogen Bonds in Molecular Crystals with Periodic Local Vibrational Mode Theory
Source: Molecules. 2020 Mar 30;25(7):1589. doi: 10.3390/molecules25071589 (PMC7181175; doi:10.3390/molecules25071589)
Supplement: Supplementary file 1 [file molecules-25-01589-s001.zip › SI_coordinates/B1-2/POSCAR]

c8 h14 n2 o2, i2 cl2
1.0
  5.689673281  0.019725792 -0.003876304  
 -2.024968468  6.771415433 -0.012672713  
 -2.716720741 -1.734422176  9.734080254  
    I   Cl    O    N    C    H
    2    2    2    2    8   14
Cartesian
   1.27193     -0.95907      7.50180 
  -0.32394      6.01579      2.21573 
   1.51385      4.88818      1.01395 
  -0.56586      0.16854      8.70359 
  -0.02527      0.31761      3.45296 
   0.97326      4.73910      6.26457 
  -1.71537      1.74866      3.86228 
   2.66336      3.30806      5.85525 
  -2.00989      2.30464      6.24311 
   2.95787      2.75207      3.47443 
  -1.91813      1.18993      5.20363 
   2.86612      3.86679      4.51390 
  -0.80548      1.23000      3.01501 
   1.75347      3.82672      6.70252 
  -0.73671      1.74501      1.60661 
   1.68469      3.31171      8.11092 
  -2.24324      1.86114      7.21536 
   3.19123      3.19558      2.50217 
   1.98491      2.23273      3.39250 
  -1.03693      2.82399      6.32503 
  -1.88931      4.43809      4.52566 
   2.83730      0.61863      5.19188 
  -1.08535      0.52016      5.44731 
   2.03334      4.53656      4.27021 
   0.00633      1.17426      1.03915 
   0.94165      3.88246      8.67838 
   3.97592      1.67289      1.10313 
  -3.02793      3.38383      8.61440 
  -0.44380      2.80783      1.59009 
   1.39178      2.24889      8.12744 
