# Supplementary material for: In Situ Assessment of Intrinsic Strength of X-I⋯OA-Type Halogen Bonds in Molecular Crystals with Periodic Local Vibrational Mode Theory
Source: Molecules. 2020 Mar 30;25(7):1589. doi: 10.3390/molecules25071589 (PMC7181175; doi:10.3390/molecules25071589)
Supplement: Supplementary file 1 [file molecules-25-01589-s001.zip › SI_coordinates/B1-2/show.gjf]

%chk=[46]1151944-csd.POSCAR-modify4.chk
# pbepbe/3-21g/auto

Title Card Required

0 1
I   1.27193     -0.95907      7.50180 
I  -0.32394      6.01579      2.21573 
Cl   1.51385      4.88818      1.01395 
Cl  -0.56586      0.16854      8.70359 
O  -0.02527      0.31761      3.45296 
O   0.97326      4.73910      6.26457 
N  -1.71537      1.74866      3.86228 
N   2.66336      3.30806      5.85525 
C  -2.00989      2.30464      6.24311 
C   2.95787      2.75207      3.47443 
C  -1.91813      1.18993      5.20363 
C   2.86612      3.86679      4.51390 
C  -0.80548      1.23000      3.01501 
C   1.75347      3.82672      6.70252 
C  -0.73671      1.74501      1.60661 
C   1.68469      3.31171      8.11092 
H  -2.24324      1.86114      7.21536 
H   3.19123      3.19558      2.50217 
H   1.98491      2.23273      3.39250 
H  -1.03693      2.82399      6.32503 
H  -1.88931      4.43809      4.52566 
H   2.83730      0.61863      5.19188 
H  -1.08535      0.52016      5.44731 
H   2.03334      4.53656      4.27021 
H   0.00633      1.17426      1.03915 
H   0.94165      3.88246      8.67838 
H   3.97592      1.67289      1.10313 
H  -3.02793      3.38383      8.61440 
H  -0.44380      2.80783      1.59009 
H   1.39178      2.24889      8.12744 
 Tv      5.689673281  0.019725792 -0.003876304  
 Tv     -2.024968468  6.771415433 -0.012672713  
 Tv     -2.716720741 -1.734422176  9.734080254 
