# Supplementary material for: In Situ Assessment of Intrinsic Strength of X-I⋯OA-Type Halogen Bonds in Molecular Crystals with Periodic Local Vibrational Mode Theory
Source: Molecules. 2020 Mar 30;25(7):1589. doi: 10.3390/molecules25071589 (PMC7181175; doi:10.3390/molecules25071589)
Supplement: Supplementary file 1 [file molecules-25-01589-s001.zip › SI_coordinates/H2-2/POSCAR]

c4 h8 br2 i2 s2
1.0
  5.730244108  0.014964206  0.000000000 
 -1.342958408  8.431705155  0.000000000 
  0.000000000  0.000000000 11.184786762 
   Cl    C    H    I    O
    4    8   16    4    4
Cartesian
  0.69107      4.56380      6.82767 
  3.69622      3.88286      4.35712 
  1.36254      0.34796      9.94952 
  3.02475      8.09872      1.23527 
  0.23340      5.29073      0.15440 
  4.15387      3.15594     11.03038 
  0.90489      1.07488      5.43800 
  3.48240      7.37179      5.74679 
 -0.43591      3.10364      0.84013 
  4.82319      5.34303     10.34466 
  5.49467      1.12717      6.43252 
 -1.10739      7.31949      4.75226 
  3.24007      3.55803      0.31714 
  1.14722      4.88864     10.86764 
  1.81870      0.67278      5.90954 
  2.56858      7.77388      5.27525 
  0.42661      6.29759      0.54975 
  3.96067      2.14909     10.63504 
  1.09809      2.08173      5.04265 
  3.28919      6.36494      6.14214 
  5.00537      2.54982      1.73487 
 -0.61808      5.89684      9.44992 
  0.05340      1.68099      7.32727 
  4.33388      6.76568      3.85753 
  0.46703      2.65285      0.38974 
  3.92026      5.79381     10.79505 
 -0.20446      6.86871      5.20265 
  4.59174      1.57796      5.98213 
  1.77571      4.26411      2.92182 
  2.61157      4.18257      8.26298 
  2.44719      0.04825      2.67058 
  1.94010      8.39841      8.51420 
 -0.12642      4.45532      1.29151 
  4.51371      3.99134      9.89327 
  0.54506      0.23947      4.30088 
  3.84223      8.20720      6.88391 
