# Supplementary material for: In Situ Assessment of Intrinsic Strength of X-I⋯OA-Type Halogen Bonds in Molecular Crystals with Periodic Local Vibrational Mode Theory
Source: Molecules. 2020 Mar 30;25(7):1589. doi: 10.3390/molecules25071589 (PMC7181175; doi:10.3390/molecules25071589)
Supplement: Supplementary file 1 [file molecules-25-01589-s001.zip › SI_coordinates/P-1/POSCAR]

1.0
   8.306546741 -0.001723045 -0.003631233 
  -1.623092690  8.487165665 -0.008862239 
  -3.902736316 -1.330973142  7.816361198 
    C    H    N    O    I
   18   14    2    2    4
Cartesian
  -1.06577     -0.26341      5.78034
   3.84648      7.41788      2.02353
   0.48473      1.53975      5.76224
   2.29599      5.61472      2.04162
   2.28805      5.55476      0.67690
   0.49267      1.59971      7.12697
   2.01821      0.14897      0.10406
   0.76251      7.00549      7.69981
   2.00472      0.20081      1.48327
   0.77600      6.95366      6.32059
   2.78995      1.15157      2.17947
  -0.00923      6.00290      5.62439
   3.58159      2.05311      1.49401
  -0.80087      5.10136      6.30986
   3.61106      2.03281      0.07943
  -0.83034      5.12166      7.72443
  -1.08228     -0.26477      7.19062
   3.86300      7.41923      0.61325
   6.06972     -0.39164      2.64347
  -3.28901      7.54611      5.16040
   1.70984      4.96793      2.69160
   1.07088      2.18654      5.11227
   1.65359      4.81313      0.18487
   1.12712      2.34134      7.61900
   6.88351      0.59135      0.43263
  -4.10279      6.56312      7.37125
   3.02224     -0.84004      5.76143
  -0.24152      7.99451      2.04244
   2.77183      1.16617      3.27222
   0.00889      5.98830      4.53164
   4.18874      2.78608      2.03131
  -1.40802      4.36839      5.77257
  -0.30233      0.61137      5.10874
   3.08305      6.54310      2.69512
  -0.29180      0.58686      3.76489
   3.07251      6.56761      4.03898
  -0.87835      2.76027      2.80582
   3.65907      4.39420      4.99805
  -1.67396      5.25106      1.75289
   4.45467      1.90341      6.05098
