# Supplementary material for: In Situ Assessment of Intrinsic Strength of X-I⋯OA-Type Halogen Bonds in Molecular Crystals with Periodic Local Vibrational Mode Theory
Source: Molecules. 2020 Mar 30;25(7):1589. doi: 10.3390/molecules25071589 (PMC7181175; doi:10.3390/molecules25071589)
Supplement: Supplementary file 1 [file molecules-25-01589-s001.zip › SI_coordinates/A/POSCAR]

acetone iodine complex
1.0
  5.587057028  0.038414548  0.116906999 
  0.190598246  5.583937162  0.116906999 
  2.174285380  2.115840517 12.707799681 
   I    O    C    H
    4    2    6   12
Cartesian
  4.27743      2.99777      7.49744  
  3.67450      4.74042      5.44417  
  4.72427      0.36350      1.14355  
  3.22767      7.37469     11.79807  
  2.93922      0.95705      3.23540  
  5.01274      6.78114      9.70621  
  2.07032      1.84994      3.23540  
  5.88163      5.88825      9.70621  
  0.98350      1.86998      4.26562  
  6.96845      5.86822      8.67598  
  2.07989      2.93690      2.20518  
  5.87204      4.80129     10.73643  
  5.62392      2.26417      3.94825  
  2.32803      5.47402      8.99336  
  1.75004      3.89288      2.63946  
  6.20190      3.84530     10.30215  
  0.85124      0.88698      4.73454  
  7.10071      6.85122      8.20708  
  3.06613      3.04234      1.73627  
  4.88581      4.69584     11.20535  
  1.27092      2.60178      5.04326  
  6.68102      5.13642      7.89835  
  1.34055      2.66952      1.42755  
  6.61140      5.06866     11.51406  
