# Supplementary material for: In Situ Assessment of Intrinsic Strength of X-I⋯OA-Type Halogen Bonds in Molecular Crystals with Periodic Local Vibrational Mode Theory
Source: Molecules. 2020 Mar 30;25(7):1589. doi: 10.3390/molecules25071589 (PMC7181175; doi:10.3390/molecules25071589)
Supplement: Supplementary file 1 [file molecules-25-01589-s001.zip › SI_coordinates/A/show.gjf]

%chk=[46]1151944-csd.POSCAR-modify4.chk
# pbepbe/3-21g/auto

Title Card Required

0 1
I 4.27743      2.99777      7.49744  
I 3.67450      4.74042      5.44417  
I 4.72427      0.36350      1.14355  
I 3.22767      7.37469     11.79807  
O 2.93922      0.95705      3.23540  
O 5.01274      6.78114      9.70621  
C 2.07032      1.84994      3.23540  
C 5.88163      5.88825      9.70621  
C 0.98350      1.86998      4.26562  
C 6.96845      5.86822      8.67598  
C 2.07989      2.93690      2.20518  
C 5.87204      4.80129     10.73643  
H 5.62392      2.26417      3.94825  
H 2.32803      5.47402      8.99336  
H 1.75004      3.89288      2.63946  
H 6.20190      3.84530     10.30215  
H 0.85124      0.88698      4.73454  
H 7.10071      6.85122      8.20708  
H 3.06613      3.04234      1.73627  
H 4.88581      4.69584     11.20535  
H 1.27092      2.60178      5.04326  
H 6.68102      5.13642      7.89835  
H 1.34055      2.66952      1.42755  
H 6.61140      5.06866     11.51406  
 Tv     5.587057028  0.038414548  0.116906999  
 Tv     0.190598246  5.583937162  0.116906999  
 Tv     2.174285380  2.115840517 12.707799681  
