# Supplementary material for: In Situ Assessment of Intrinsic Strength of X-I⋯OA-Type Halogen Bonds in Molecular Crystals with Periodic Local Vibrational Mode Theory
Source: Molecules. 2020 Mar 30;25(7):1589. doi: 10.3390/molecules25071589 (PMC7181175; doi:10.3390/molecules25071589)
Supplement: Supplementary file 1 [file molecules-25-01589-s001.zip › SI_coordinates/G-1/POSCAR]

c8 h9 i3 o2 te
1.0
  11.481899128 -0.003254604 -0.000273798 
   0.002279710  8.589943521 -0.000226835 
   0.000195534  0.000719320  8.705091791 
   C  O I H 
   16 4 8 32 
Cartesian
   5.15294      0.95031      6.43977
   6.34689      5.24475      2.24612
  10.89389      0.94874      6.59852
   0.60592      5.24633      2.08705
   5.17991      3.34994      6.44981
   6.32153      7.64440      2.23563
  10.92087      3.34836      6.58812
   0.58058      7.64598      2.09718
   6.30556      1.43698      7.30910
   5.19468      5.73203      1.37659
   0.56457      1.43853      5.72934
  10.93567      5.73048      2.95630
   6.57945      2.84109      6.75276
   4.92169      7.13643      1.93262
   0.83849      2.84272      6.28545
  10.66265      7.13480      2.40008
   4.40768      2.16164      6.04947
   7.09295      6.45566      2.63622
  10.14866      2.16013      6.98868
   1.35198      6.45717      1.69675
   2.99981      2.12325      0.90911
   8.50092      6.41694      7.77653
   8.74083      2.12174      3.42400
   2.75992      6.41846      5.26147
   3.74484      2.15194      3.57936
   7.75584      6.44588      5.10629
   9.48574      2.15008      0.75371
   2.01495      6.44775      7.93173
   1.37496      3.48948      5.57671
   0.25483      1.50121      4.67322
   1.43636      0.77224      5.79505
   4.68715      3.77083      7.34330
   5.12334      4.07969      5.63077
   7.11595      3.48795      7.46138
   7.17697      2.78562      5.82668
   7.17735      0.77069      7.24345
   5.99586      1.49983      8.36521
   5.50871      0.45507      5.52131
   4.44389      0.28538      6.95524
  11.24970      0.45362      7.51702
  10.18481      0.28374      6.08317
   0.24967      4.75141      1.16860
   0.63751      8.37568      1.27813
   1.07375      8.06656      2.99060
   7.05553      4.57923      1.73085
   5.99070      4.74996      3.16465
   4.32403      7.08156      2.85865
   4.38570      7.78352      1.22381
   6.37851      8.37424      3.05457
   6.81466      8.06484      1.34213
   5.50452      5.79445      0.32049
   4.32244      5.06634      1.44229
   1.31458      4.58086      2.60236
  10.06342      5.06479      2.89075
  11.24557      5.79306      4.01237
  10.12670      7.78200      3.10882
  10.06493      7.07979      1.47409
  10.42806      3.76912      5.69458
  10.86433      4.07824      7.40705
   1.43605      2.78740      7.21152
