# Supplementary material for: In Situ Assessment of Intrinsic Strength of X-I⋯OA-Type Halogen Bonds in Molecular Crystals with Periodic Local Vibrational Mode Theory
Source: Molecules. 2020 Mar 30;25(7):1589. doi: 10.3390/molecules25071589 (PMC7181175; doi:10.3390/molecules25071589)
Supplement: Supplementary file 1 [file molecules-25-01589-s001.zip › SI_coordinates/G-1/show.gjf]

%chk=[46]1151944-csd.POSCAR-modify4.chk
# pbepbe/3-21g/auto

Title Card Required

0 1
C   5.15294      0.95031      6.43977
C   6.34689      5.24475      2.24612
C  10.89389      0.94874      6.59852
C   0.60592      5.24633      2.08705
C   5.17991      3.34994      6.44981
C   6.32153      7.64440      2.23563
C  10.92087      3.34836      6.58812
C   0.58058      7.64598      2.09718
C   6.30556      1.43698      7.30910
C   5.19468      5.73203      1.37659
C   0.56457      1.43853      5.72934
C  10.93567      5.73048      2.95630
C   6.57945      2.84109      6.75276
C   4.92169      7.13643      1.93262
C   0.83849      2.84272      6.28545
C  10.66265      7.13480      2.40008
O  4.40768      2.16164      6.04947
O  7.09295      6.45566      2.63622
O 10.14866      2.16013      6.98868
O  1.35198      6.45717      1.69675
I  2.99981      2.12325      0.90911
I  8.50092      6.41694      7.77653
I  8.74083      2.12174      3.42400
I  2.75992      6.41846      5.26147
I  3.74484      2.15194      3.57936
I  7.75584      6.44588      5.10629
I  9.48574      2.15008      0.75371
I  2.01495      6.44775      7.93173
H  1.37496      3.48948      5.57671
H  0.25483      1.50121      4.67322
H  1.43636      0.77224      5.79505
H  4.68715      3.77083      7.34330
H  5.12334      4.07969      5.63077
H  7.11595      3.48795      7.46138
H  7.17697      2.78562      5.82668
H  7.17735      0.77069      7.24345
H  5.99586      1.49983      8.36521
H  5.50871      0.45507      5.52131
H  4.44389      0.28538      6.95524
H 11.24970      0.45362      7.51702
H 10.18481      0.28374      6.08317
H  0.24967      4.75141      1.16860
H  0.63751      8.37568      1.27813
H  1.07375      8.06656      2.99060
H  7.05553      4.57923      1.73085
H  5.99070      4.74996      3.16465
H  4.32403      7.08156      2.85865
H  4.38570      7.78352      1.22381
H  6.37851      8.37424      3.05457
H  6.81466      8.06484      1.34213
H  5.50452      5.79445      0.32049
H  4.32244      5.06634      1.44229
H  1.31458      4.58086      2.60236
H 10.06342      5.06479      2.89075
H 11.24557      5.79306      4.01237
H 10.12670      7.78200      3.10882
H 10.06493      7.07979      1.47409
H 10.42806      3.76912      5.69458
H 10.86433      4.07824      7.40705
H  1.43605      2.78740      7.21152
 Tv      11.481899128 -0.003254604 -0.000273798 
 Tv       0.002279710  8.589943521 -0.000226835 
 Tv       0.000195534  0.000719320  8.705091791 
