# Supplementary material for: In Situ Assessment of Intrinsic Strength of X-I⋯OA-Type Halogen Bonds in Molecular Crystals with Periodic Local Vibrational Mode Theory
Source: Molecules. 2020 Mar 30;25(7):1589. doi: 10.3390/molecules25071589 (PMC7181175; doi:10.3390/molecules25071589)
Supplement: Supplementary file 1 [file molecules-25-01589-s001.zip › SI_coordinates/O-2/POSCAR]

c7 h10 i2 n2 o
1.0
  8.322235624  0.101647447  0.053626918 
  3.365809157  8.072800074 -0.242243173 
  2.892344642 -1.099362177  7.903984855 
    C    H    I  Cl  N    O
   14   20    2  2   4    2
Cartesian
    3.04559      5.70195      0.25822
   11.53480      1.37313      7.45715
    3.56030      4.42980      0.22259
   11.02010      2.64529      7.49277
    3.16269      3.45750      1.18911
   11.41769      3.61758      6.52625
    4.09870      3.10903      5.54382
   10.48169      3.96606      2.17154
    4.59033      1.82758      5.56616
    9.99006      5.24750      2.14920
    4.70285      1.85143      0.20162
    9.87755      5.22365      7.51374
    3.26128      1.19494      2.14559
   11.31910      5.88014      5.56977
    8.36566      1.69029      0.26080
    6.21473      5.38479      7.45456
    7.42604      3.98497      0.38711
    7.15436      3.09012      7.32827
    4.52128      3.79039      4.80445
   10.05912      3.28470      2.91091
    5.35869      1.46572      4.88136
    9.22169      5.60937      2.83400
    5.10565      0.86329      0.44692
    9.47475      6.21180      7.26844
    5.53604      2.57049      0.19813
    9.04434      4.50460      7.51723
    7.42167      6.35002      0.62204
    7.15872      0.72507      7.09333
    3.05270      1.62596      3.13347
   11.52768      5.44913      4.58189
    4.05876      0.45085      2.26091
   10.52163      6.62424      5.45446
    2.34756      0.68615      1.78861
   12.23283      6.38893      5.92677
    7.54776      0.68809      3.05872
    7.03262      6.38699      4.65664
    5.96413      4.90008      2.88966
    8.61627      2.17500      4.82570
    4.14318      0.92108      6.47774
   10.43722      6.15400      1.23763
    3.71032      2.22212      1.20778
   10.87007      4.85296      6.50758
    4.65474     -0.34406      6.48867
    9.92564      7.41914      1.22670
