# Supplementary material for: In Situ Assessment of Intrinsic Strength of X-I⋯OA-Type Halogen Bonds in Molecular Crystals with Periodic Local Vibrational Mode Theory
Source: Molecules. 2020 Mar 30;25(7):1589. doi: 10.3390/molecules25071589 (PMC7181175; doi:10.3390/molecules25071589)
Supplement: Supplementary file 1 [file molecules-25-01589-s001.zip › SI_coordinates/O-2/show.gjf]

%chk=[46]1151944-csd.POSCAR-modify4.chk
# pbepbe/3-21g/auto

Title Card Required

0 1
C     3.04559      5.70195      0.25822
C    11.53480      1.37313      7.45715
C     3.56030      4.42980      0.22259
C    11.02010      2.64529      7.49277
C     3.16269      3.45750      1.18911
C    11.41769      3.61758      6.52625
C     4.09870      3.10903      5.54382
C    10.48169      3.96606      2.17154
C     4.59033      1.82758      5.56616
C     9.99006      5.24750      2.14920
C     4.70285      1.85143      0.20162
C     9.87755      5.22365      7.51374
C     3.26128      1.19494      2.14559
C    11.31910      5.88014      5.56977
H     8.36566      1.69029      0.26080
H     6.21473      5.38479      7.45456
H     7.42604      3.98497      0.38711
H     7.15436      3.09012      7.32827
H     4.52128      3.79039      4.80445
H    10.05912      3.28470      2.91091
H     5.35869      1.46572      4.88136
H     9.22169      5.60937      2.83400
H     5.10565      0.86329      0.44692
H     9.47475      6.21180      7.26844
H     5.53604      2.57049      0.19813
H     9.04434      4.50460      7.51723
H     7.42167      6.35002      0.62204
H     7.15872      0.72507      7.09333
H     3.05270      1.62596      3.13347
H     11.52768      5.44913      4.58189
H      4.05876      0.45085      2.26091
H   10.52163      6.62424      5.45446
H    2.34756      0.68615      1.78861
H   12.23283      6.38893      5.92677
I    7.54776      0.68809      3.05872
I    7.03262      6.38699      4.65664
Cl   5.96413      4.90008      2.88966
Cl   8.61627      2.17500      4.82570
N   4.14318      0.92108      6.47774
N  10.43722      6.15400      1.23763
N   3.71032      2.22212      1.20778
N  10.87007      4.85296      6.50758
O   4.65474     -0.34406      6.48867
O   9.92564      7.41914      1.22670
 Tv     8.322235624  0.101647447  0.053626918  
 Tv     3.365809157  8.072800074 -0.242243173  
 Tv     2.892344642 -1.099362177  7.903984855 
