# Supplementary material for: In Situ Assessment of Intrinsic Strength of X-I⋯OA-Type Halogen Bonds in Molecular Crystals with Periodic Local Vibrational Mode Theory
Source: Molecules. 2020 Mar 30;25(7):1589. doi: 10.3390/molecules25071589 (PMC7181175; doi:10.3390/molecules25071589)
Supplement: Supplementary file 1 [file molecules-25-01589-s001.zip › SI_coordinates/E1-2/POSCAR]

c5h6s5.ibr
1.0
  8.422812590 -0.438354361  0.368392007
 -4.042826579  6.435066492  0.152132888
  0.471824056 -2.949707578  9.445111026
    I   Cl    O    C    H
    2    2   10   10   12
Cartesian
   2.15443     -1.07569      5.94541 
   2.69738      4.12270      4.02023 
   5.26491     -0.52511      3.18998 
  -0.41310      3.57211      6.77566 
   1.34881      0.68775      3.10853 
   3.50300      2.35925      6.85710 
  -0.48479      1.83656      3.58184 
   5.33660      1.21045      6.38380 
   1.53860      1.03078      0.77701 
   3.31321      2.01623      9.18862 
  -1.09567      2.63772      1.43904 
   5.94748      0.40929      8.52660 
   0.58928      0.74787      5.27183 
   4.26253      2.29913      4.69380 
   0.49800      1.06071      4.08235 
   4.35381      1.98629      5.88328 
   0.90317      1.31703      1.90596 
   3.94864      1.72998      8.05967 
  -0.21679      2.00156      2.19879 
   5.06860      1.04544      7.76685 
   2.95753      1.40181      0.75317 
   1.89428      1.64519      9.21247 
  -1.72319      3.82928      2.02314 
   6.57501     -0.78228      7.94250 
   1.08917      4.82118      0.78530 
   3.76264     -1.77417      9.18034 
   3.06995      2.47153      0.98240 
   1.78186      0.57548      8.98324 
   3.51304      0.79800      1.48488 
   1.33877      2.24900      8.48075 
  -2.25642      4.30173      1.19108 
   7.10823     -1.25472      8.77456 
  -2.42071      3.52098      2.81222 
   7.27252     -0.47397      7.15342 
  -0.95103      4.49774      2.43028 
   5.80285     -1.45073      7.53536 
