# Supplementary material for: In Situ Assessment of Intrinsic Strength of X-I⋯OA-Type Halogen Bonds in Molecular Crystals with Periodic Local Vibrational Mode Theory
Source: Molecules. 2020 Mar 30;25(7):1589. doi: 10.3390/molecules25071589 (PMC7181175; doi:10.3390/molecules25071589)
Supplement: Supplementary file 1 [file molecules-25-01589-s001.zip › SI_coordinates/E1-2/show.gjf]

%chk=[46]1151944-csd.POSCAR-modify4.chk
# pbepbe/3-21g/auto

Title Card Required

0 1
I   2.15443     -1.07569      5.94541 
I   2.69738      4.12270      4.02023 
Cl   5.26491     -0.52511      3.18998 
Cl  -0.41310      3.57211      6.77566 
O   1.34881      0.68775      3.10853 
O   3.50300      2.35925      6.85710 
O  -0.48479      1.83656      3.58184 
O   5.33660      1.21045      6.38380 
O   1.53860      1.03078      0.77701 
O   3.31321      2.01623      9.18862 
O  -1.09567      2.63772      1.43904 
O   5.94748      0.40929      8.52660 
O   0.58928      0.74787      5.27183 
O   4.26253      2.29913      4.69380 
C   0.49800      1.06071      4.08235 
C   4.35381      1.98629      5.88328 
C   0.90317      1.31703      1.90596 
C   3.94864      1.72998      8.05967 
C  -0.21679      2.00156      2.19879 
C   5.06860      1.04544      7.76685 
C   2.95753      1.40181      0.75317 
C   1.89428      1.64519      9.21247 
C  -1.72319      3.82928      2.02314 
C   6.57501     -0.78228      7.94250 
H   1.08917      4.82118      0.78530 
H   3.76264     -1.77417      9.18034 
H   3.06995      2.47153      0.98240 
H   1.78186      0.57548      8.98324 
H   3.51304      0.79800      1.48488 
H   1.33877      2.24900      8.48075 
H  -2.25642      4.30173      1.19108 
H   7.10823     -1.25472      8.77456 
H  -2.42071      3.52098      2.81222 
H   7.27252     -0.47397      7.15342 
H  -0.95103      4.49774      2.43028 
H   5.80285     -1.45073      7.53536 
 Tv    8.422812590 -0.438354361  0.368392007
 Tv   -4.042826579  6.435066492  0.152132888
 Tv    0.471824056 -2.949707578  9.445111026
