# Supplementary material for: In Situ Assessment of Intrinsic Strength of X-I⋯OA-Type Halogen Bonds in Molecular Crystals with Periodic Local Vibrational Mode Theory
Source: Molecules. 2020 Mar 30;25(7):1589. doi: 10.3390/molecules25071589 (PMC7181175; doi:10.3390/molecules25071589)
Supplement: Supplementary file 1 [file molecules-25-01589-s001.zip › SI_coordinates/C2-1/POSCAR]

C5 H8 Br I N2 O S
1.0
  7.378708370  0.453921776  0.144742541 
  3.706910681  8.613496091 -0.159354502 
  0.509842596  4.663837541  8.556323640 
    I    O    N    H    C
    4    4    4   16   10
Cartesian
   1.78979      1.71329      0.15125
   9.80568     12.01797      8.39046
   2.29862      4.44187      6.72383
   9.29684      9.28938      1.81788
   1.59669      3.50261      1.91448
   9.99877     10.22865      6.62723
   3.96765      6.75494      4.14196
   7.62782      6.97631      4.39975
   3.90202      3.95538      2.01861
   7.69344      9.77588      6.52309
   2.50152      5.26684      3.12775
   9.09395      8.46442      5.41397
   4.23367      3.11844      1.53425
   7.36180     10.61283      7.00746
   2.61412      7.61557      4.91504
   8.98135      6.11568      3.62668
   5.00151      6.21423      0.99736
   6.59395      7.51702      7.54436
   6.37433      5.08362      1.26486
   5.22113      8.64765      7.27685
   6.17478      6.50664      2.32197
   5.42068      7.22461      6.21974
   5.02884      3.57669      4.45755
   6.56663     10.15456      4.08417
   6.17840      4.94575      4.38532
   5.41706      8.78550      4.15639
   6.39930      3.55435      3.29085
   5.19616     10.17690      5.25086
   2.59690      4.15417      2.29256
   8.99856      9.57708      6.24915
   3.73671      5.77557      3.42785
   7.85876      7.95568      5.11386
   4.78510      4.89878      2.72853
   6.81035      8.83247      5.81317
   5.63400      5.73251      1.75896
   5.96146      7.99875      6.78275
   5.64950      4.19113      3.78609
   5.94596      9.54013      4.75562
