# Supplementary material for: In Situ Assessment of Intrinsic Strength of X-I⋯OA-Type Halogen Bonds in Molecular Crystals with Periodic Local Vibrational Mode Theory
Source: Molecules. 2020 Mar 30;25(7):1589. doi: 10.3390/molecules25071589 (PMC7181175; doi:10.3390/molecules25071589)
Supplement: Supplementary file 1 [file molecules-25-01589-s001.zip › SI_coordinates/C2-1/show.gjf]

%chk=[46]1151944-csd.POSCAR-modify4.chk
# pbepbe/3-21g/auto

Title Card Required

0 1
I  1.78979      1.71329      0.15125
I  9.80568     12.01797      8.39046
I  2.29862      4.44187      6.72383
I  9.29684      9.28938      1.81788
O  1.59669      3.50261      1.91448
O  9.99877     10.22865      6.62723
O  3.96765      6.75494      4.14196
O  7.62782      6.97631      4.39975
N  3.90202      3.95538      2.01861
N  7.69344      9.77588      6.52309
N  2.50152      5.26684      3.12775
N  9.09395      8.46442      5.41397
H  4.23367      3.11844      1.53425
H  7.36180     10.61283      7.00746
H  2.61412      7.61557      4.91504
H  8.98135      6.11568      3.62668
H  5.00151      6.21423      0.99736
H  6.59395      7.51702      7.54436
H  6.37433      5.08362      1.26486
H  5.22113      8.64765      7.27685
H  6.17478      6.50664      2.32197
H  5.42068      7.22461      6.21974
H  5.02884      3.57669      4.45755
H  6.56663     10.15456      4.08417
H  6.17840      4.94575      4.38532
H  5.41706      8.78550      4.15639
H  6.39930      3.55435      3.29085
H  5.19616     10.17690      5.25086
C  2.59690      4.15417      2.29256
C  8.99856      9.57708      6.24915
C  3.73671      5.77557      3.42785
C  7.85876      7.95568      5.11386
C  4.78510      4.89878      2.72853
C  6.81035      8.83247      5.81317
C  5.63400      5.73251      1.75896
C  5.96146      7.99875      6.78275
C  5.64950      4.19113      3.78609
C  5.94596      9.54013      4.75562
 Tv   7.378708370  0.453921776  0.144742541 
 Tv   3.706910681  8.613496091 -0.159354502 
 Tv   0.509842596  4.663837541  8.556323640 
