# Supplementary material for: In Situ Assessment of Intrinsic Strength of X-I⋯OA-Type Halogen Bonds in Molecular Crystals with Periodic Local Vibrational Mode Theory
Source: Molecules. 2020 Mar 30;25(7):1589. doi: 10.3390/molecules25071589 (PMC7181175; doi:10.3390/molecules25071589)
Supplement: Supplementary file 1 [file molecules-25-01589-s001.zip › SI_coordinates/H1/POSCAR]

dioxane diiodine
1.0
4.446758292  0.023921989  0.021873741
0.052509130  6.870535285 -0.011300111
0.052509130  0.602097677  6.844111424
    I    O    C    H
    2    2    4    8
Cartesian
 1.76113      0.97489      0.89142
 2.79065      6.52166      5.96326
 0.92342      2.91292      2.66351
 3.62836      4.58364      4.19118
 0.18233      3.98462      2.03631
 4.36944      3.51193      4.81838
 0.18233      2.38389      3.78693
 4.36944      5.11266      3.06776
 0.80100      4.35352      1.20399
 3.75078      3.14304      5.65069
 0.80100      1.58784      4.22865
 3.75078      5.90872      2.62604
 0.87688      3.88413      5.19262
 3.67489      3.61242      1.66207
 0.87688      5.51863      3.40506
 3.67489      1.97792      3.44962
