# Supplementary material for: In Situ Assessment of Intrinsic Strength of X-I⋯OA-Type Halogen Bonds in Molecular Crystals with Periodic Local Vibrational Mode Theory
Source: Molecules. 2020 Mar 30;25(7):1589. doi: 10.3390/molecules25071589 (PMC7181175; doi:10.3390/molecules25071589)
Supplement: Supplementary file 1 [file molecules-25-01589-s001.zip › SI_coordinates/H1/show.gjf]

%chk=[46]1151944-csd.POSCAR-modify4.chk
# pbepbe/3-21g/auto

Title Card Required

0 1
I 1.76113      0.97489      0.89142
I 2.79065      6.52166      5.96326
O 0.92342      2.91292      2.66351
O 3.62836      4.58364      4.19118
C 0.18233      3.98462      2.03631
C 4.36944      3.51193      4.81838
C 0.18233      2.38389      3.78693
C 4.36944      5.11266      3.06776
H 0.80100      4.35352      1.20399
H 3.75078      3.14304      5.65069
H 0.80100      1.58784      4.22865
H 3.75078      5.90872      2.62604
H 0.87688      3.88413      5.19262
H 3.67489      3.61242      1.66207
H 0.87688      5.51863      3.40506
H 3.67489      1.97792      3.44962  
 Tv   4.446758292  0.023921989  0.021873741 
 Tv   0.052509130  6.870535285 -0.011300111 
 Tv   0.052509130  0.602097677  6.844111424 
