# Supplementary material for: In Situ Assessment of Intrinsic Strength of X-I⋯OA-Type Halogen Bonds in Molecular Crystals with Periodic Local Vibrational Mode Theory
Source: Molecules. 2020 Mar 30;25(7):1589. doi: 10.3390/molecules25071589 (PMC7181175; doi:10.3390/molecules25071589)
Supplement: Supplementary file 1 [file molecules-25-01589-s001.zip › SI_coordinates/L-2/POSCAR]

c6 h7 n o, i2
1.0
    8.003168569 -0.000003879 -0.257923947 
   -0.000004539  8.357536375 -0.000014729 
   -1.630266524 -0.000022950 13.515346798 
    C    H    N    O    I  Cl
   24   28    4    4    4  4
Cartesian
  1.35655      6.86850      5.12972  
  5.01633      1.48899      8.12769  
  1.82990      2.68975      1.49896  
  4.54300      5.66776     11.75843  
  4.91420      2.00755      6.84994  
  1.45871      6.34995      6.40747  
  1.72775      2.17120      0.22121  
  4.64514      6.18631     13.03619  
  4.85987      1.13645      5.75946  
  1.51303      7.22107      7.49794  
  6.32974      5.31522      0.61131  
  0.04315      3.04227     12.64608  
  1.45362      0.23811      7.27475  
  4.91928      8.11939      5.98265  
  6.27033      3.94063      0.38811  
  0.10257      4.41688     12.86930  
  1.34681      0.75292      5.98244  
  5.02610      7.60458      7.27497  
  1.83965      4.93171      0.64626  
  4.53325      3.42580     12.61115  
  1.26822      2.20092      5.65509  
  5.10467      6.15659      7.60231  
  1.91822      6.37970      0.97362  
  4.45469      1.97780     12.28380  
  1.30266      6.27176      4.21921  
  5.07022      2.08576      9.03820  
  1.88379      2.09299      2.40947  
  4.48911      6.26451     10.84794  
  1.48505      5.26834      6.54010  
  4.88786      3.08917      6.71732  
  1.70141      1.08958      0.08858  
  4.67149      7.26792     13.16883  
  4.77468      1.52363      4.74215  
  1.59822      6.83389      8.51526  
 -0.04204      2.65510     11.62877  
  6.41493      5.70240      1.62864  
  1.48234      0.94228      8.10912  
  4.89055      7.41524      5.14828  
  6.29906      3.23648      1.22249  
  0.07384      5.12103     12.03493  
  2.10615      2.50647      5.00788  
  4.26675      5.85103      8.24952  
  1.08028      6.68526      1.62083  
  5.29261      1.67226     11.63659  
  1.28272      2.78480      6.58356  
  5.09017      5.57271      6.67385  
  1.90370      6.96358      0.04514  
  4.46919      1.39392     13.21227  
  0.34275      2.43508      5.10367  
  6.03014      5.92244      8.15373  
  2.84369      6.61387      1.52503  
  3.52921      1.74365     11.73238  
  5.05993      0.14300      8.31231  
  1.31295      8.21450      4.94509  
  1.87348      4.03575      1.68359  
  4.49940      4.32177     11.57382  
  1.23536      0.32448      3.67845  
  5.13753      8.03303      9.57896  
  1.95109      4.50326      2.95026  
  4.42180      3.85425     10.30715  
  7.02223      0.39417      2.71104  
 -0.64934      7.96335     10.54637  
  4.16739      4.57292      3.65974  
  2.20550      3.78459      9.59767  
 -0.19106      3.73874      8.87996  
  6.56396      4.61877      4.37746  
  4.62566      0.44004      1.99333  
  1.74724      7.91747     11.26406  
