# Supplementary material for: In Situ Assessment of Intrinsic Strength of X-I⋯OA-Type Halogen Bonds in Molecular Crystals with Periodic Local Vibrational Mode Theory
Source: Molecules. 2020 Mar 30;25(7):1589. doi: 10.3390/molecules25071589 (PMC7181175; doi:10.3390/molecules25071589)
Supplement: Supplementary file 1 [file molecules-25-01589-s001.zip › SI_coordinates/L-2/show.gjf]

%chk=[46]1151944-csd.POSCAR-modify4.chk
# pbepbe/3-21g/auto

Title Card Required

0 1
C  1.35655      6.86850      5.12972  
C  5.01633      1.48899      8.12769  
C  1.82990      2.68975      1.49896  
C  4.54300      5.66776     11.75843  
C  4.91420      2.00755      6.84994  
C  1.45871      6.34995      6.40747  
C  1.72775      2.17120      0.22121  
C  4.64514      6.18631     13.03619  
C  4.85987      1.13645      5.75946  
C  1.51303      7.22107      7.49794  
C  6.32974      5.31522      0.61131  
C  0.04315      3.04227     12.64608  
C  1.45362      0.23811      7.27475  
C  4.91928      8.11939      5.98265  
C  6.27033      3.94063      0.38811  
C  0.10257      4.41688     12.86930  
C  1.34681      0.75292      5.98244  
C  5.02610      7.60458      7.27497  
C  1.83965      4.93171      0.64626  
C  4.53325      3.42580     12.61115  
C  1.26822      2.20092      5.65509  
C  5.10467      6.15659      7.60231  
C  1.91822      6.37970      0.97362  
C  4.45469      1.97780     12.28380  
H 1.30266      6.27176      4.21921  
H 5.07022      2.08576      9.03820  
H 1.88379      2.09299      2.40947  
H 4.48911      6.26451     10.84794  
H 1.48505      5.26834      6.54010  
H 4.88786      3.08917      6.71732  
H 1.70141      1.08958      0.08858  
H 4.67149      7.26792     13.16883  
H 4.77468      1.52363      4.74215  
H 1.59822      6.83389      8.51526  
H -0.04204      2.65510     11.62877  
H 6.41493      5.70240      1.62864  
H 1.48234      0.94228      8.10912  
H 4.89055      7.41524      5.14828  
H 6.29906      3.23648      1.22249  
H 0.07384      5.12103     12.03493  
H 2.10615      2.50647      5.00788  
H 4.26675      5.85103      8.24952  
H 1.08028      6.68526      1.62083  
H 5.29261      1.67226     11.63659  
H 1.28272      2.78480      6.58356  
H 5.09017      5.57271      6.67385  
H 1.90370      6.96358      0.04514  
H 4.46919      1.39392     13.21227  
H 0.34275      2.43508      5.10367  
H 6.03014      5.92244      8.15373  
H 2.84369      6.61387      1.52503  
H 3.52921      1.74365     11.73238  
N  5.05993      0.14300      8.31231  
N  1.31295      8.21450      4.94509  
N  1.87348      4.03575      1.68359  
N  4.49940      4.32177     11.57382  
O 1.23536      0.32448      3.67845  
O 5.13753      8.03303      9.57896  
O 1.95109      4.50326      2.95026  
O 4.42180      3.85425     10.30715  
I  7.02223      0.39417      2.71104  
I -0.64934      7.96335     10.54637  
I  4.16739      4.57292      3.65974  
I  2.20550      3.78459      9.59767  
Cl -0.19106      3.73874      8.87996  
Cl  6.56396      4.61877      4.37746  
Cl  4.62566      0.44004      1.99333  
Cl  1.74724      7.91747     11.26406  
 Tv       8.003168569 -0.000003879 -0.257923947 
 Tv      -0.000004539  8.357536375 -0.000014729 
 Tv      -1.630266524 -0.000022950 13.515346798 
