# Supplementary material for: In Situ Assessment of Intrinsic Strength of X-I⋯OA-Type Halogen Bonds in Molecular Crystals with Periodic Local Vibrational Mode Theory
Source: Molecules. 2020 Mar 30;25(7):1589. doi: 10.3390/molecules25071589 (PMC7181175; doi:10.3390/molecules25071589)
Supplement: Supplementary file 1 [file molecules-25-01589-s001.zip › SI_coordinates/N-1/POSCAR]

1.0
  4.607852932 -0.004804090 -0.013849581  
  0.692122138  9.353478044  0.016907317  
  1.650291603  4.364588678  9.580165167  
    C    H    N    I    O
    8    8    4    4    2
Cartesian
  2.53281      2.32217      1.77438
  4.41745     11.39109      7.80884
  3.47322      2.72186      2.70404
  3.47704     10.99141      6.87918
  2.95115      4.93843      2.35965
  3.99911      8.77484      7.22357
  1.98867      4.59537      1.43106
  4.96159      9.11789      8.15217
  2.33530      1.28733      1.49869
  4.61497     12.42593      8.08454
  4.06853      1.96973      3.22922
  2.88174     11.74353      6.35400
  3.12411      5.99001      2.60155
  3.82616      7.72325      6.98167
  1.34065      5.30167      0.90957
  5.60962      8.41160      8.67366
  1.77086      3.26925      1.13847
  5.17940     10.44401      8.44475
  3.69217      4.01470      3.00020
  3.25809      9.69856      6.58303
  1.48410      5.38833      7.56793
  5.46617      8.32493      2.01530
  2.02585      9.04015      4.48123
  4.92442      4.67312      5.10199
  0.86652      2.92778      0.28934
  6.08374     10.78548      9.29388
