# Supplementary material for: In Situ Assessment of Intrinsic Strength of X-I⋯OA-Type Halogen Bonds in Molecular Crystals with Periodic Local Vibrational Mode Theory
Source: Molecules. 2020 Mar 30;25(7):1589. doi: 10.3390/molecules25071589 (PMC7181175; doi:10.3390/molecules25071589)
Supplement: Supplementary file 1 [file molecules-25-01589-s001.zip › SI_coordinates/N-1/show.gjf]

%chk=[46]1151944-csd.POSCAR-modify4.chk
# pbepbe/3-21g/auto

Title Card Required

0 1
C 2.53281      2.32217      1.77438
C 4.41745     11.39109      7.80884
C 3.47322      2.72186      2.70404
C 3.47704     10.99141      6.87918
C 2.95115      4.93843      2.35965
C 3.99911      8.77484      7.22357
C 1.98867      4.59537      1.43106
C 4.96159      9.11789      8.15217
H 2.33530      1.28733      1.49869
H 4.61497     12.42593      8.08454
H 4.06853      1.96973      3.22922
H 2.88174     11.74353      6.35400
H 3.12411      5.99001      2.60155
H 3.82616      7.72325      6.98167
H 1.34065      5.30167      0.90957
H 5.60962      8.41160      8.67366
N 1.77086      3.26925      1.13847
N 5.17940     10.44401      8.44475
N 3.69217      4.01470      3.00020
N 3.25809      9.69856      6.58303
I 1.48410      5.38833      7.56793
I 5.46617      8.32493      2.01530
I 2.02585      9.04015      4.48123
I 4.92442      4.67312      5.10199
O 0.86652      2.92778      0.28934
O 6.08374     10.78548      9.29388
 Tv    4.607852932 -0.004804090 -0.013849581  
 Tv    0.692122138  9.353478044  0.016907317  
 Tv    1.650291603  4.364588678  9.580165167  
