# Supplementary material for: In Situ Assessment of Intrinsic Strength of X-I⋯OA-Type Halogen Bonds in Molecular Crystals with Periodic Local Vibrational Mode Theory
Source: Molecules. 2020 Mar 30;25(7):1589. doi: 10.3390/molecules25071589 (PMC7181175; doi:10.3390/molecules25071589)
Supplement: Supplementary file 1 [file molecules-25-01589-s001.zip › SI_coordinates/F-2/POSCAR]

c4 h6 i2 s3
1.0
  8.132472921  0.000000000 -0.241899524 
  0.000000000  8.111037336  0.000000000 
 -3.296743066  0.000000000 12.107792662 
    I Cl    O    C    H
    4 4  12   16   24
Cartesian
  6.41855      0.49347      0.87719 
 -1.58282      7.61756     10.98871 
  0.06554      4.54900      4.93481 
  4.77019      3.56204      6.93108 
 -0.12503      7.27776      2.41566 
  4.96077      0.83328      9.45024 
 -1.77341      4.88878      8.46956 
  6.60914      3.22225      3.39634 
  3.32985      6.28706      0.14811 
  1.50588      1.82398     11.71778 
  3.15426      2.23154      5.66389 
  1.68148      5.87950      6.20201 
  5.19192      5.12267      0.31745 
 -0.35619      2.98837     11.54845 
  1.29218      1.06715      5.49455 
  3.54354      7.04389      6.37134 
  3.49441      1.88822      1.41534 
  1.34131      6.22282     10.45054 
  1.84604      2.16729      7.46925 
  2.98968      5.94374      4.39665 
  3.74986      2.21786      0.16029 
  1.08587      5.89318     11.70560 
  2.10149      1.83766      6.21418 
  2.73424      6.27337      5.65171 
  1.64248      3.41812     -0.00556 
  3.19325      4.69292     11.87146 
 -0.00588      0.63739      6.04833 
  4.84162      7.47364      5.81756 
  1.75668      3.62000      1.48641 
  3.07904      4.49103     10.37949 
  0.10831      0.43551      7.54031 
  4.72741      7.67552      4.32558 
  2.26466      2.34033      2.10611 
  2.57106      5.77072      9.75979 
  0.61629      1.71521      8.15999 
  4.21943      6.39584      3.70589 
  6.71042      3.77003      0.31419 
 -1.87468      4.34100     11.55169 
  5.06204      0.28549      6.36810 
 -0.22631      7.82555      5.49781 
 -2.38383      2.63692     11.83298 
  7.21955      5.47412      0.03291 
 -0.73545      1.41860      5.77908 
  5.57118      6.69244      6.08681 
  2.42646      4.46514      1.70735 
  2.40928      3.64590     10.15854 
  4.05764      0.40963      4.10465 
  0.77809      7.70142      7.76124 
  0.76761      3.85455      1.90967 
  4.06811      4.25649      9.95622 
 -0.88075      0.20097      7.96355 
  5.71649      7.91007      3.90233 
  1.54528      1.51092      2.02147 
  3.29045      6.60011      9.84441 
 -0.10309      2.54459      8.07537 
  4.93881      5.56643      3.79051 
  2.57393      2.45661      3.15243 
  2.26181      5.65442      8.71347 
  0.92555      1.59890      9.20632 
  3.91018      6.51213      2.65956 
