# Supplementary material for: In Situ Assessment of Intrinsic Strength of X-I⋯OA-Type Halogen Bonds in Molecular Crystals with Periodic Local Vibrational Mode Theory
Source: Molecules. 2020 Mar 30;25(7):1589. doi: 10.3390/molecules25071589 (PMC7181175; doi:10.3390/molecules25071589)
Supplement: Supplementary file 1 [file molecules-25-01589-s001.zip › SI_coordinates/F-2/show.gjf]

%chk=[46]1151944-csd.POSCAR-modify4.chk
# pbepbe/3-21g/auto

Title Card Required

0 1
I  6.41855      0.49347      0.87719 
I -1.58282      7.61756     10.98871 
I  0.06554      4.54900      4.93481 
I  4.77019      3.56204      6.93108 
Cl -0.12503      7.27776      2.41566 
Cl  4.96077      0.83328      9.45024 
Cl -1.77341      4.88878      8.46956 
Cl  6.60914      3.22225      3.39634 
O  3.32985      6.28706      0.14811 
O  1.50588      1.82398     11.71778 
O  3.15426      2.23154      5.66389 
O  1.68148      5.87950      6.20201 
O  5.19192      5.12267      0.31745 
O -0.35619      2.98837     11.54845 
O  1.29218      1.06715      5.49455 
O  3.54354      7.04389      6.37134 
O  3.49441      1.88822      1.41534 
O  1.34131      6.22282     10.45054 
O  1.84604      2.16729      7.46925 
O  2.98968      5.94374      4.39665 
C  3.74986      2.21786      0.16029 
C  1.08587      5.89318     11.70560 
C  2.10149      1.83766      6.21418 
C  2.73424      6.27337      5.65171 
C  1.64248      3.41812     -0.00556 
C  3.19325      4.69292     11.87146 
C -0.00588      0.63739      6.04833 
C  4.84162      7.47364      5.81756 
C  1.75668      3.62000      1.48641 
C  3.07904      4.49103     10.37949 
C  0.10831      0.43551      7.54031 
C  4.72741      7.67552      4.32558 
C  2.26466      2.34033      2.10611 
C  2.57106      5.77072      9.75979 
C  0.61629      1.71521      8.15999 
C  4.21943      6.39584      3.70589 
H  6.71042      3.77003      0.31419 
H -1.87468      4.34100     11.55169 
H  5.06204      0.28549      6.36810 
H -0.22631      7.82555      5.49781 
H -2.38383      2.63692     11.83298 
H  7.21955      5.47412      0.03291 
H -0.73545      1.41860      5.77908 
H  5.57118      6.69244      6.08681 
H  2.42646      4.46514      1.70735 
H  2.40928      3.64590     10.15854 
H  4.05764      0.40963      4.10465 
H  0.77809      7.70142      7.76124 
H  0.76761      3.85455      1.90967 
H  4.06811      4.25649      9.95622 
H -0.88075      0.20097      7.96355 
H  5.71649      7.91007      3.90233 
H  1.54528      1.51092      2.02147 
H  3.29045      6.60011      9.84441 
H -0.10309      2.54459      8.07537 
H  4.93881      5.56643      3.79051 
H  2.57393      2.45661      3.15243 
H  2.26181      5.65442      8.71347 
H  0.92555      1.59890      9.20632 
H  3.91018      6.51213      2.65956 
 Tv      8.132472921  0.000000000 -0.241899524 
 Tv      0.000000000  8.111037336  0.000000000 
 Tv     -3.296743066  0.000000000 12.107792662 
