# Supplementary material for: In Situ Assessment of Intrinsic Strength of X-I⋯OA-Type Halogen Bonds in Molecular Crystals with Periodic Local Vibrational Mode Theory
Source: Molecules. 2020 Mar 30;25(7):1589. doi: 10.3390/molecules25071589 (PMC7181175; doi:10.3390/molecules25071589)
Supplement: Supplementary file 1 [file molecules-25-01589-s001.zip › SI_coordinates/J-1/POSCAR]

c7 h10 i2 s2,i2
1.0
 7.846433473  0.195746960 -0.249636545
 4.057514931  8.189494081  0.387611293
 2.641434480  3.616615030 11.643418460
    I     O    C    H
    8      4   14   20
Cartesian
   5.95863      5.68740      9.81712 
   8.58676      6.31446      1.96426 
   4.00525      4.58045     11.44708 
  10.54013      7.42140      0.33430 
   5.93653      8.86417      4.31444 
   8.60886      3.13769      7.46696 
   2.62689      4.39049      6.25087 
  11.91850      7.61137      5.53052 
   6.60835      5.22351      3.31974 
   7.93701      6.77835      8.46163 
   3.83856      1.93178      2.67987 
  10.70684     10.07006      9.10156 
   5.91930      2.98685      2.98765 
   8.62613      9.01503      8.79381 
   6.75260      3.87894      3.87337 
   7.79282      8.12288      7.90804 
   5.33153      5.31732      2.61208 
   9.21389      6.68454      9.16931 
   5.00333      3.91171      2.18211 
   9.54198      8.09015      9.59929 
   3.62042      3.32004      2.26798 
  10.92495      8.68185      9.51342 
   5.04624      1.87424      3.50515 
   9.49913     10.12760      8.27621 
   6.08031      3.10911      1.49328 
   8.46511      8.89271     10.28802 
   6.95443      3.65081      1.12279 
   5.75990      2.25660      0.88924 
   8.78549      9.74529     10.89217 
   7.59093      8.35103     10.65862 
  11.53155      8.14590      8.76044 
   9.75541      9.95449      7.21308 
   8.17321      8.13080      6.86876 
   9.98786      6.29321      8.48421 
  11.48095      8.73561     10.46144 
   5.04325      2.95613      8.01140 
   9.06101      5.96379      9.98497 
   6.71479      8.34366      7.89794 
   7.83056      3.65821      3.88345 
   6.37219      3.87106      4.91261 
   5.48437      6.03806      1.79643 
   4.55751      5.70866      3.29719 
   3.06443      3.26623      1.31997 
   3.01384      3.85594      3.02094 
   9.50214      9.04572      3.76999 
   4.78997      2.04739      4.56834 
