# Supplementary material for: In Situ Assessment of Intrinsic Strength of X-I⋯OA-Type Halogen Bonds in Molecular Crystals with Periodic Local Vibrational Mode Theory
Source: Molecules. 2020 Mar 30;25(7):1589. doi: 10.3390/molecules25071589 (PMC7181175; doi:10.3390/molecules25071589)
Supplement: Supplementary file 1 [file molecules-25-01589-s001.zip › SI_coordinates/J-1/show.gjf]

%chk=[46]1151944-csd.POSCAR-modify4.chk
# pbepbe/3-21g/auto

Title Card Required

0 1
I   5.95863      5.68740      9.81712 
I   8.58676      6.31446      1.96426 
I   4.00525      4.58045     11.44708 
I  10.54013      7.42140      0.33430 
I   5.93653      8.86417      4.31444 
I   8.60886      3.13769      7.46696 
I   2.62689      4.39049      6.25087 
I  11.91850      7.61137      5.53052 
O   6.60835      5.22351      3.31974 
O   7.93701      6.77835      8.46163 
O   3.83856      1.93178      2.67987 
O  10.70684     10.07006      9.10156 
C   5.91930      2.98685      2.98765 
C   8.62613      9.01503      8.79381 
C   6.75260      3.87894      3.87337 
C   7.79282      8.12288      7.90804 
C   5.33153      5.31732      2.61208 
C   9.21389      6.68454      9.16931 
C   5.00333      3.91171      2.18211 
C   9.54198      8.09015      9.59929 
C   3.62042      3.32004      2.26798 
C  10.92495      8.68185      9.51342 
C   5.04624      1.87424      3.50515 
C   9.49913     10.12760      8.27621 
C   6.08031      3.10911      1.49328 
C   8.46511      8.89271     10.28802 
H   6.95443      3.65081      1.12279 
H   5.75990      2.25660      0.88924 
H   8.78549      9.74529     10.89217 
H   7.59093      8.35103     10.65862 
H  11.53155      8.14590      8.76044 
H   9.75541      9.95449      7.21308 
H   8.17321      8.13080      6.86876 
H   9.98786      6.29321      8.48421 
H  11.48095      8.73561     10.46144 
H   5.04325      2.95613      8.01140 
H   9.06101      5.96379      9.98497 
H   6.71479      8.34366      7.89794 
H   7.83056      3.65821      3.88345 
H   6.37219      3.87106      4.91261 
H   5.48437      6.03806      1.79643 
H   4.55751      5.70866      3.29719 
H   3.06443      3.26623      1.31997 
H   3.01384      3.85594      3.02094 
H   9.50214      9.04572      3.76999 
H   4.78997      2.04739      4.56834 
 Tv   7.846433473  0.195746960 -0.249636545
 Tv   4.057514931  8.189494081  0.387611293
 Tv   2.641434480  3.616615030 11.643418460
