# Supplementary material for: In Situ Assessment of Intrinsic Strength of X-I⋯OA-Type Halogen Bonds in Molecular Crystals with Periodic Local Vibrational Mode Theory
Source: Molecules. 2020 Mar 30;25(7):1589. doi: 10.3390/molecules25071589 (PMC7181175; doi:10.3390/molecules25071589)
Supplement: Supplementary file 1 [file molecules-25-01589-s001.zip › SI_coordinates/C1-1/POSCAR]

C5 H8 N2 O1 Se1,I2
1.0
 7.361116196  0.561216828 -0.292164465 
 3.689008761  8.706538956  0.192013547 
 3.346410222  3.928780964  8.675842705 
    I    O    N    C    H
    4    4    4   10   16
Cartesian
  5.31189      8.07945      4.26448 
  9.08464      5.11709      4.31120 
  5.31462      6.11249      6.21702 
  9.08192      7.08404      2.35867 
 12.98774     12.01059      6.23600 
  1.40880      1.18594      2.33968 
  3.70653      4.48544      0.10684 
 10.68999      8.71109      8.46884 
  3.70808      1.66052      2.19822 
 10.68844     11.53602      6.37748 
  2.27429      2.97474      1.13567 
 12.12225     10.22178      7.44003 
  2.39622      1.85150      1.95258 
 12.00031     11.34505      6.62311 
  3.49866      3.49653      0.81496 
 10.89786      9.70001      7.76073 
  4.56843      2.62165      1.48366 
  9.82810     10.57489      7.09205 
  5.42526      3.45340      2.44807 
  8.97128      9.74314      6.12762 
  5.42106      1.93590      0.40263 
  8.97548     11.26064      8.17305 
  6.65102      3.67223      5.72333 
  7.74551      9.52430      2.85235 
  8.72507      3.92759      0.51511 
  5.67146      9.26895      8.06058 
  4.80069      3.91912      3.22608 
  9.59585      9.27741      5.34960 
  5.94714      4.24021      1.88486 
  8.44940      8.95633      6.69085 
  6.18128      2.80732      2.92150 
  8.21527     10.38922      5.65419 
  6.25521      7.94294      0.16662 
  8.14133      5.25361      8.40907 
  6.18478      1.29955      0.87664 
  8.21176     11.89699      7.69906 
  5.11720      6.56433      0.09499 
  9.27934      6.63222      8.48069 
