# Supplementary material for: In Situ Assessment of Intrinsic Strength of X-I⋯OA-Type Halogen Bonds in Molecular Crystals with Periodic Local Vibrational Mode Theory
Source: Molecules. 2020 Mar 30;25(7):1589. doi: 10.3390/molecules25071589 (PMC7181175; doi:10.3390/molecules25071589)
Supplement: Supplementary file 1 [file molecules-25-01589-s001.zip › SI_coordinates/C1-1/show.gjf]

%chk=[46]1151944-csd.POSCAR-modify4.chk
# pbepbe/3-21g/auto

Title Card Required

0 1
I  5.31189      8.07945      4.26448 
I  9.08464      5.11709      4.31120 
I  5.31462      6.11249      6.21702 
I  9.08192      7.08404      2.35867 
O 12.98774     12.01059      6.23600 
O  1.40880      1.18594      2.33968 
O  3.70653      4.48544      0.10684 
O 10.68999      8.71109      8.46884 
N  3.70808      1.66052      2.19822 
N 10.68844     11.53602      6.37748 
N  2.27429      2.97474      1.13567 
N 12.12225     10.22178      7.44003 
C  2.39622      1.85150      1.95258 
C 12.00031     11.34505      6.62311 
C  3.49866      3.49653      0.81496 
C 10.89786      9.70001      7.76073 
C  4.56843      2.62165      1.48366 
C  9.82810     10.57489      7.09205 
C  5.42526      3.45340      2.44807 
C  8.97128      9.74314      6.12762 
C  5.42106      1.93590      0.40263 
C  8.97548     11.26064      8.17305 
H  6.65102      3.67223      5.72333 
H  7.74551      9.52430      2.85235 
H  8.72507      3.92759      0.51511 
H  5.67146      9.26895      8.06058 
H  4.80069      3.91912      3.22608 
H  9.59585      9.27741      5.34960 
H  5.94714      4.24021      1.88486 
H  8.44940      8.95633      6.69085 
H  6.18128      2.80732      2.92150 
H  8.21527     10.38922      5.65419 
H  6.25521      7.94294      0.16662 
H  8.14133      5.25361      8.40907 
H  6.18478      1.29955      0.87664 
H  8.21176     11.89699      7.69906 
H  5.11720      6.56433      0.09499 
H  9.27934      6.63222      8.48069 
 Tv 7.361116196  0.561216828 -0.292164465 
 Tv 3.689008761  8.706538956  0.192013547 
 Tv 3.346410222  3.928780964  8.675842705 
