# Supplementary material for: In Situ Assessment of Intrinsic Strength of X-I⋯OA-Type Halogen Bonds in Molecular Crystals with Periodic Local Vibrational Mode Theory
Source: Molecules. 2020 Mar 30;25(7):1589. doi: 10.3390/molecules25071589 (PMC7181175; doi:10.3390/molecules25071589)
Supplement: Supplementary file 1 [file molecules-25-01589-s001.zip › SI_coordinates/M/show.gjf]

%chk=[46]1151944-csd.POSCAR-modify4.chk
# pbepbe/3-21g/auto

Title Card Required

0 1
C  -0.51892      4.77917      1.91017 
C   4.07957      0.51619      5.62411 
C  -0.17849      4.91544      3.24638 
C   3.73915      0.37993      4.28788 
C   3.99874     -0.81191      3.61063 
C  -0.43809      6.10728      3.92364 
C   0.01057     -0.57591      3.05193 
C   3.55005      5.87127      4.48233 
C  -1.38403      6.99236      1.90821 
C   4.94464     -1.69701      5.62607 
C  -0.24892      0.75159      3.70504 
C   3.80953      4.54377      3.82924 
H  -0.34971      3.88735      1.30639 
H   3.91036      1.40801      6.22788 
H   3.27787      1.22454      3.77456 
H   0.28282      4.07084      3.75970 
H   2.68383      6.84298      2.74731 
H   0.87684     -1.54760      4.78695 
H   7.03038      0.10632      1.46348 
H  -3.46980      5.18902      6.07080 
H   0.60865      1.42573      3.53076 
H   2.95202      3.86957      4.00367 
H  -0.36831      0.64769      4.79249 
H   3.92876      4.64764      2.74176 
H  -1.14146      1.24018      3.28734 
H   4.70216      4.05525      4.24683 
N  -1.11345      5.82230      1.27670 
N   4.67407     -0.52695      6.25758 
O   0.34244      2.05420      0.23293 
O   3.21817      3.24114      7.30135 
Cl   5.05381      2.05537      1.29484 
Cl  -1.49319      3.24000      6.23941 
I   2.62369      2.01403      0.73992 
I   0.93692      3.28133      6.79436 
 Tv     7.840047626  0.099734631  0.357423165 
 Tv    -1.055401424  7.751902062  0.194378696 
 Tv    -3.224020951 -2.556277862  6.982476897 
