# Supplementary material for: In Situ Assessment of Intrinsic Strength of X-I⋯OA-Type Halogen Bonds in Molecular Crystals with Periodic Local Vibrational Mode Theory
Source: Molecules. 2020 Mar 30;25(7):1589. doi: 10.3390/molecules25071589 (PMC7181175; doi:10.3390/molecules25071589)
Supplement: Supplementary file 1 [file molecules-25-01589-s001.zip › SI_coordinates/D/POSCAR]

c6 h10 i2 n2 o s
1.0
   7.196561256  0.000000000  0.152198355
   0.000000000 11.052449920  0.000000000
  -0.923717419  0.000000000 13.175473750
    I  Cl       O    N    H    C
    4  4       8     8   40   24
Cartesian
   6.80534      1.46097      5.13426 
  -0.53250      9.59148      8.19342 
  -0.07063      6.98720      1.60568 
   6.34348      4.06526     11.72198 
   0.56690     10.59245      3.81216 
   5.70595      0.46000      9.51552 
   0.10504      5.98622     10.39990 
   6.16781      5.06622      2.92778 
   0.66803      7.81514      6.98395 
   5.60482      3.23731      6.34374 
   1.12989      8.76353      0.39621 
   5.14295      2.28893     12.93147 
   2.17780      0.62965      8.04008 
   4.09505     10.42281      5.28759 
   2.63966      4.89658      1.45234 
   3.63318      6.15586     11.87533 
   3.90928      1.68580      6.90155 
   2.36355      9.36665      6.42612 
   4.37114      3.84042      0.31382 
   1.90171      7.21203     13.01387 
   2.33592      7.37916      5.42583 
   3.93692      3.67329      7.90184 
   4.39879      1.85293      1.31411 
   1.87406      9.19953     12.01356 
   4.17766      0.88941      6.28980 
   2.09519     10.16303      7.03788 
   2.55705      6.41563      0.45013 
   3.71579      4.63682     12.87753 
   1.84006      5.94137      3.97020 
   4.43278      5.11109      9.35748 
   4.89464      0.41515      2.76973 
   1.37821     10.63731     10.55793 
   2.68583      5.29763      5.41292 
   3.58701      5.75482      7.91474 
   2.22397      0.22860     12.00066 
   4.04887     10.82385      1.32701 
   0.97007      5.81317      5.52721 
   5.30278      5.23929      7.80047 
   5.76465      0.28693      1.21273 
   0.50821     10.76552     12.11494 
   1.34420      4.65011      8.31531 
   4.92863      6.40233      5.01236 
   1.80605      0.87612      1.72759 
   4.46679     10.17634     11.60010 
   0.58937      3.03380      8.32268 
   5.68347      8.01865      5.00499 
   1.05123      2.49242      1.73495 
   5.22161      8.56002     11.59273 
   1.40440      3.61354      6.84778 
   4.86844      7.43892      6.47989 
   1.86627      1.91269      0.26005 
   4.40658      9.13977     13.06763 
   3.61022      7.14769      2.90333 
   2.66262      3.90476     10.42434 
   3.12450      1.62147      3.83661 
   3.14837      9.43099      9.49107 
   2.54934      8.59397      2.98943 
   3.72350      2.45848     10.33827 
   4.18537      3.06774      3.75053 
   2.08747      7.98471      9.57714 
   1.93675      2.28189     10.31509 
   4.33610      8.77055      3.01259 
   2.39862      3.24433      3.72736 
   3.87423      7.80812      9.60033 
   4.57859      2.90626      6.99616 
   1.69426      8.14619      6.33151 
   5.04046      2.61997      0.40842 
   1.23240      8.43248     12.91925 
   2.88633      1.61094      7.80870 
   3.38651      9.44151      5.51897 
   3.34820      3.91529      1.22096 
   2.92464      7.13717     12.10671 
   2.74940      2.98773      8.45732 
   3.52344      8.06473      4.87035 
   3.21126      2.53850      1.86958 
   3.06157      8.51394     11.45809 
   1.93937      6.02989      5.06176 
   4.33347      5.02257      8.26592 
   4.79532      0.50366      1.67817 
   1.47752     10.54880     11.64949 
   1.44205      3.61877      7.94711 
   4.83079      7.43366      5.38057 
   1.90391      1.90744      1.35937 
   4.36893      9.14501     11.96830 
   2.78159      2.90315      9.98444 
   3.49125      8.14930      3.34323 
   3.24344      2.62308      3.39670 
   3.02939      8.42937      9.93096 
