# Supplementary material for: In Situ Assessment of Intrinsic Strength of X-I⋯OA-Type Halogen Bonds in Molecular Crystals with Periodic Local Vibrational Mode Theory
Source: Molecules. 2020 Mar 30;25(7):1589. doi: 10.3390/molecules25071589 (PMC7181175; doi:10.3390/molecules25071589)
Supplement: Supplementary file 1 [file molecules-25-01589-s001.zip › SI_coordinates/D/show.gjf]

%chk=[46]1151944-csd.POSCAR-modify4.chk
# pbepbe/3-21g/auto

Title Card Required

0 1
I   6.80534      1.46097      5.13426 
I  -0.53250      9.59148      8.19342 
I  -0.07063      6.98720      1.60568 
I   6.34348      4.06526     11.72198 
Cl   0.56690     10.59245      3.81216 
Cl   5.70595      0.46000      9.51552 
Cl   0.10504      5.98622     10.39990 
Cl   6.16781      5.06622      2.92778 
O   0.66803      7.81514      6.98395 
O   5.60482      3.23731      6.34374 
O   1.12989      8.76353      0.39621 
O   5.14295      2.28893     12.93147 
O   2.17780      0.62965      8.04008 
O   4.09505     10.42281      5.28759 
O   2.63966      4.89658      1.45234 
O   3.63318      6.15586     11.87533 
N  3.90928      1.68580      6.90155 
N  2.36355      9.36665      6.42612 
N  4.37114      3.84042      0.31382 
N  1.90171      7.21203     13.01387 
N  2.33592      7.37916      5.42583 
N  3.93692      3.67329      7.90184 
N  4.39879      1.85293      1.31411 
N  1.87406      9.19953     12.01356 
H   4.17766      0.88941      6.28980 
H   2.09519     10.16303      7.03788 
H   2.55705      6.41563      0.45013 
H   3.71579      4.63682     12.87753 
H   1.84006      5.94137      3.97020 
H   4.43278      5.11109      9.35748 
H   4.89464      0.41515      2.76973 
H   1.37821     10.63731     10.55793 
H   2.68583      5.29763      5.41292 
H   3.58701      5.75482      7.91474 
H   2.22397      0.22860     12.00066 
H   4.04887     10.82385      1.32701 
H   0.97007      5.81317      5.52721 
H   5.30278      5.23929      7.80047 
H   5.76465      0.28693      1.21273 
H   0.50821     10.76552     12.11494 
H   1.34420      4.65011      8.31531 
H   4.92863      6.40233      5.01236 
H   1.80605      0.87612      1.72759 
H   4.46679     10.17634     11.60010 
H   0.58937      3.03380      8.32268 
H   5.68347      8.01865      5.00499 
H   1.05123      2.49242      1.73495 
H   5.22161      8.56002     11.59273 
H   1.40440      3.61354      6.84778 
H   4.86844      7.43892      6.47989 
H   1.86627      1.91269      0.26005 
H   4.40658      9.13977     13.06763 
H   3.61022      7.14769      2.90333 
H   2.66262      3.90476     10.42434 
H   3.12450      1.62147      3.83661 
H   3.14837      9.43099      9.49107 
H   2.54934      8.59397      2.98943 
H   3.72350      2.45848     10.33827 
H   4.18537      3.06774      3.75053 
H   2.08747      7.98471      9.57714 
H   1.93675      2.28189     10.31509 
H   4.33610      8.77055      3.01259 
H   2.39862      3.24433      3.72736 
H   3.87423      7.80812      9.60033 
C  4.57859      2.90626      6.99616 
C  1.69426      8.14619      6.33151 
C  5.04046      2.61997      0.40842 
C  1.23240      8.43248     12.91925 
C  2.88633      1.61094      7.80870 
C  3.38651      9.44151      5.51897 
C  3.34820      3.91529      1.22096 
C  2.92464      7.13717     12.10671 
C  2.74940      2.98773      8.45732 
C  3.52344      8.06473      4.87035 
C  3.21126      2.53850      1.86958 
C  3.06157      8.51394     11.45809 
C  1.93937      6.02989      5.06176 
C  4.33347      5.02257      8.26592 
C  4.79532      0.50366      1.67817 
C  1.47752     10.54880     11.64949 
C  1.44205      3.61877      7.94711 
C  4.83079      7.43366      5.38057 
C  1.90391      1.90744      1.35937 
C  4.36893      9.14501     11.96830 
C  2.78159      2.90315      9.98444 
C  3.49125      8.14930      3.34323 
C  3.24344      2.62308      3.39670 
C  3.02939      8.42937      9.93096 
 Tv     7.196561256  0.000000000  0.152198355 
 Tv     0.000000000 11.052449920  0.000000000 
 Tv    -0.923717419  0.000000000 13.175473750
