# Supplementary material for: In Situ Assessment of Intrinsic Strength of X-I⋯OA-Type Halogen Bonds in Molecular Crystals with Periodic Local Vibrational Mode Theory
Source: Molecules. 2020 Mar 30;25(7):1589. doi: 10.3390/molecules25071589 (PMC7181175; doi:10.3390/molecules25071589)
Supplement: Supplementary file 1 [file molecules-25-01589-s001.zip › SI_coordinates/H2-1/POSCAR]

c4 h8 br2 i2 s2
1.0
   5.988326460 -0.284735672  0.000000000 
  -1.844225023  9.131746055  0.000000000 
   0.000000000  0.000000000 11.547826016 
      C    H    I    O
      8   16    8    4
Cartesian
  -0.02127      5.64141      0.15400
   4.16536      3.20559     11.39382
   0.90085      1.07553      5.61993
   3.24325      7.77147      5.92791
  -0.65052      3.44768      0.80820
   4.79462      5.39934     10.73962
   5.71673      0.83346      6.58212
  -1.57263      8.01354      4.96570
   3.25962      3.58158      0.35679
   0.88449      5.26543     11.19103
   1.80659      0.69955      6.13070
   2.33751      8.14745      5.41714
   0.17587      6.64121      0.56833
   3.96822      2.20581     10.97949
   1.09800      2.07533      5.20558
   3.04610      6.77168      6.34224
   5.08773      2.56912      1.69943
  -0.94363      6.27789      9.84840
  -0.02151      1.71202      7.47334
   4.16561      7.13500      4.07450
   0.24115      3.01427      0.31647
   3.90296      5.83274     11.23136
  -0.68097      7.58014      5.45744
   4.82507      1.26686      6.09038
   0.21194      4.96067      6.99190
   3.93217      3.88633      4.55593
   1.13405      0.39482     10.32986
   3.01005      8.45221      1.21797
   1.74413      4.48608      2.96353
   2.39997      4.36095      8.58431
   2.66623     -0.07980      2.81040
   1.47787      8.92681      8.73742
  -0.33684      4.78225      1.27705
   4.48094      4.06476     10.27077
   0.58529      0.21637      4.49685
   3.55881      8.63063      7.05097
