# Supplementary material for: In Situ Assessment of Intrinsic Strength of X-I⋯OA-Type Halogen Bonds in Molecular Crystals with Periodic Local Vibrational Mode Theory
Source: Molecules. 2020 Mar 30;25(7):1589. doi: 10.3390/molecules25071589 (PMC7181175; doi:10.3390/molecules25071589)
Supplement: Supplementary file 1 [file molecules-25-01589-s001.zip › SI_coordinates/B1-1/show.gjf]

%chk=[46]1151944-csd.POSCAR-modify4.chk
# pbepbe/3-21g/auto

Title Card Required

0 1
I   1.56256     -1.32533      7.64116 
I  -0.72924      6.03711      2.09821 
I   1.39861      4.80171      0.76291 
I  -0.56529     -0.08994      8.97646 
O  -0.25445      0.18862      3.66217 
O   1.08777      4.52315      6.07721 
N  -2.01194      1.58601      3.94327 
N   2.84526      3.12576      5.79610 
C  -2.34704      2.22865      6.29037 
C   3.18036      2.48313      3.44900 
C  -2.27569      1.07396      5.29063 
C   3.10901      3.63782      4.44875 
C  -1.02231      1.07496      3.17660 
C   1.85562      3.63681      6.56278 
C  -0.87237      1.58423      1.76830 
C   1.70569      3.12755      7.97107 
H  -2.61820      1.83589      7.27547 
H   3.45152      2.87589      2.46390 
H   2.18963      1.99797      3.36474 
H  -1.35631      2.71381      6.37463 
H  -2.09498      4.29355      4.51389 
H   2.92830      0.41822      5.22548 
H  -1.47880      0.37508      5.57149 
H   2.31212      4.33670      4.16788 
H  -0.04165      1.06584      1.27739 
H   0.87497      3.64594      8.46198 
H   4.37133      1.30174      1.13886 
H  -3.53801      3.41004      8.60051 
H  -0.66898      2.66659      1.75493 
H   1.50230      2.04518      7.98444 
 Tv     6.163438677 -0.106602532 -0.049792455  
 Tv    -2.343928369  7.001331891 -0.311624313  
 Tv    -2.986191703 -2.182953479 10.100789041 
