# Supplementary material for: In Situ Assessment of Intrinsic Strength of X-I⋯OA-Type Halogen Bonds in Molecular Crystals with Periodic Local Vibrational Mode Theory
Source: Molecules. 2020 Mar 30;25(7):1589. doi: 10.3390/molecules25071589 (PMC7181175; doi:10.3390/molecules25071589)
Supplement: Supplementary file 1 [file molecules-25-01589-s001.zip › SI_coordinates/Q/POSCAR]

C9 H6 Cl N O, I2
1.0
  9.969733275  0.000000000  0.068167988
  0.000000000  6.087275030  0.000000000
 -4.753601899  0.000000000  9.789935797
    I   Cl    N    O    C    H
    4    2    2    2   18   12
Cartesian
   3.74699      3.10297      7.70832 
   1.46914      0.05932      2.14979 
   3.10762      5.22286      5.97532 
   2.10851      2.17923      3.88279 
   6.25391      2.53815      4.66190 
  -1.03778      5.58179      5.19621 
   8.28020      1.55791      0.75870 
  -3.06407      4.60154      9.09940 
   4.11153      1.30170      9.38094 
   1.10460      4.34534      0.47716 
   7.25280      0.71759      1.18836 
  -2.03667      3.76123      8.66974 
   6.87535      5.71032      0.39015 
  -1.65922      2.66669      9.46796 
   5.87565      4.86470      0.83467 
  -0.65952      1.82107      9.02343 
   5.23118      5.09524      2.07067 
  -0.01505      2.05160      7.78744 
   5.58698      0.08929      2.85491 
  -0.37084      3.13293      7.00319 
   6.60990      0.97799      2.43955 
  -1.39376      4.02162      7.41856 
   7.04247      2.11235      3.18694 
  -1.82634      5.15599      6.67116 
   8.08090      2.89510      2.72406 
  -2.86477      5.93873      7.13404 
   8.69372      2.59477      1.50489 
  -3.47759      5.63841      8.35321 
   2.63696      5.54885      9.23411 
   2.57917      2.50522      0.62399 
   5.59043      4.00582      0.22209 
  -0.37429      0.96218      9.63602 
   4.44542      4.41712      2.41308 
   0.77071      1.37349      7.44503 
   5.08631      0.26761      3.80795 
   0.12982      3.31125      6.05016 
  -1.53412      3.75645      3.22137 
   6.75025      0.71281      6.63673 
  -0.45268      3.17647      1.01572 
   5.66882      0.13283      8.84239 
