# Supplementary material for: In Situ Assessment of Intrinsic Strength of X-I⋯OA-Type Halogen Bonds in Molecular Crystals with Periodic Local Vibrational Mode Theory
Source: Molecules. 2020 Mar 30;25(7):1589. doi: 10.3390/molecules25071589 (PMC7181175; doi:10.3390/molecules25071589)
Supplement: Supplementary file 1 [file molecules-25-01589-s001.zip › SI_coordinates/Q/show.gjf]

%chk=[46]1151944-csd.POSCAR-modify4.chk
# pbepbe/3-21g/auto

Title Card Required

0 1
I   3.74699      3.10297      7.70832 
I   1.46914      0.05932      2.14979 
I   3.10762      5.22286      5.97532 
I   2.10851      2.17923      3.88279 
Cl   6.25391      2.53815      4.66190 
Cl  -1.03778      5.58179      5.19621 
N   8.28020      1.55791      0.75870 
N  -3.06407      4.60154      9.09940 
O   4.11153      1.30170      9.38094 
O   1.10460      4.34534      0.47716 
C   7.25280      0.71759      1.18836 
C  -2.03667      3.76123      8.66974 
C   6.87535      5.71032      0.39015 
C  -1.65922      2.66669      9.46796 
C   5.87565      4.86470      0.83467 
C  -0.65952      1.82107      9.02343 
C   5.23118      5.09524      2.07067 
C  -0.01505      2.05160      7.78744 
C   5.58698      0.08929      2.85491 
C  -0.37084      3.13293      7.00319 
C   6.60990      0.97799      2.43955 
C  -1.39376      4.02162      7.41856 
C   7.04247      2.11235      3.18694 
C  -1.82634      5.15599      6.67116 
C   8.08090      2.89510      2.72406 
C  -2.86477      5.93873      7.13404 
C   8.69372      2.59477      1.50489 
C  -3.47759      5.63841      8.35321 
H   2.63696      5.54885      9.23411 
H   2.57917      2.50522      0.62399 
H   5.59043      4.00582      0.22209 
H  -0.37429      0.96218      9.63602 
H   4.44542      4.41712      2.41308 
H   0.77071      1.37349      7.44503 
H   5.08631      0.26761      3.80795 
H   0.12982      3.31125      6.05016 
H  -1.53412      3.75645      3.22137 
H   6.75025      0.71281      6.63673 
H  -0.45268      3.17647      1.01572 
H   5.66882      0.13283      8.84239 
 Tv    9.969733275  0.000000000  0.068167988
 Tv    0.000000000  6.087275030  0.000000000
 Tv   -4.753601899  0.000000000  9.789935797
