# Supplementary material for: In Situ Assessment of Intrinsic Strength of X-I⋯OA-Type Halogen Bonds in Molecular Crystals with Periodic Local Vibrational Mode Theory
Source: Molecules. 2020 Mar 30;25(7):1589. doi: 10.3390/molecules25071589 (PMC7181175; doi:10.3390/molecules25071589)
Supplement: Supplementary file 1 [file molecules-25-01589-s001.zip › SI_coordinates/K/POSCAR]

c10 h20 i8 s4
1.0
  8.161608457  0.525393242 -0.514268748 
  1.670488566  8.619457542 -0.813410763 
  1.937619795  3.446118775  8.160476903 
 O  C  H   I  Cl
 4  10 20  4  4
Cartesian
   2.36546      2.95205      1.10228
   9.40426      9.63893      5.73052
   3.57183      7.55825      5.20948
   8.19787      5.03272      1.62331
   1.35648      2.44141      2.01398
  10.41323     10.14956      4.81882
   8.15439      3.60463      1.36183
   3.61531      8.98636      5.47097
   6.93257      5.69456      1.27963
   4.83717      6.89640      5.55319
   6.65791      5.73253     -0.21796
   5.11181      6.85844      7.05076
   2.08264      2.71997     -0.30882
   9.68708      9.87101      7.14161
   1.22857      1.35415      1.86020
  10.54114     11.23681      4.97260
   1.77694      2.61544      3.01529
   9.99277      9.97553      3.81751
   7.48026      3.11636      2.08834
   4.28946      9.47461      4.74445
   7.73696      3.44015      0.35804
   4.03276      9.15083      6.47476
   6.10890      5.17942      1.80617
   5.66082      7.41156      5.02663
   7.03892      6.70950      1.68654
   4.73079      5.88147      5.14626
   5.70155      6.26908     -0.33629
   6.06817      6.32189      7.16908
   6.49983      4.72106     -0.62827
   5.26988      7.86991      7.46107
   3.03331      6.59425      7.61302
   8.73641      5.99672     -0.78022
   3.97810      5.07915      7.65733
   7.79161      7.51182     -0.82453
   7.24132     10.84104      5.06829
   4.52840      1.74993      1.76451
   3.28868      7.24175      2.71979
   8.48103      5.34922      4.11301
   3.55246      3.42551      5.25686
   8.21726      9.16546      1.57594
   3.16828      7.18496      0.29324
   8.60145      5.40601      6.53956
