# Supplementary material for: In Situ Assessment of Intrinsic Strength of X-I⋯OA-Type Halogen Bonds in Molecular Crystals with Periodic Local Vibrational Mode Theory
Source: Molecules. 2020 Mar 30;25(7):1589. doi: 10.3390/molecules25071589 (PMC7181175; doi:10.3390/molecules25071589)
Supplement: Supplementary file 1 [file molecules-25-01589-s001.zip › SI_coordinates/K/show.gjf]

%chk=[46]1151944-csd.POSCAR-modify4.chk
# pbepbe/3-21g/auto

Title Card Required

0 1
O   2.36546      2.95205      1.10228
O   9.40426      9.63893      5.73052
O   3.57183      7.55825      5.20948
O   8.19787      5.03272      1.62331
C   1.35648      2.44141      2.01398
C  10.41323     10.14956      4.81882
C   8.15439      3.60463      1.36183
C   3.61531      8.98636      5.47097
C   6.93257      5.69456      1.27963
C   4.83717      6.89640      5.55319
C   6.65791      5.73253     -0.21796
C   5.11181      6.85844      7.05076
C   2.08264      2.71997     -0.30882
C   9.68708      9.87101      7.14161
H   1.22857      1.35415      1.86020
H  10.54114     11.23681      4.97260
H   1.77694      2.61544      3.01529
H   9.99277      9.97553      3.81751
H   7.48026      3.11636      2.08834
H   4.28946      9.47461      4.74445
H   7.73696      3.44015      0.35804
H   4.03276      9.15083      6.47476
H   6.10890      5.17942      1.80617
H   5.66082      7.41156      5.02663
H   7.03892      6.70950      1.68654
H   4.73079      5.88147      5.14626
H   5.70155      6.26908     -0.33629
H   6.06817      6.32189      7.16908
H   6.49983      4.72106     -0.62827
H   5.26988      7.86991      7.46107
H   3.03331      6.59425      7.61302
H   8.73641      5.99672     -0.78022
H   3.97810      5.07915      7.65733
H   7.79161      7.51182     -0.82453
I   7.24132     10.84104      5.06829
I   4.52840      1.74993      1.76451
I   3.28868      7.24175      2.71979
I   8.48103      5.34922      4.11301
Cl   3.55246      3.42551      5.25686
Cl   8.21726      9.16546      1.57594
Cl   3.16828      7.18496      0.29324
Cl   8.60145      5.40601      6.53956
 Tv    8.161608457  0.525393242 -0.514268748 
 Tv    1.670488566  8.619457542 -0.813410763 
 Tv    1.937619795  3.446118775  8.160476903 
