# Supplementary material for: In Situ Assessment of Intrinsic Strength of X-I⋯OA-Type Halogen Bonds in Molecular Crystals with Periodic Local Vibrational Mode Theory
Source: Molecules. 2020 Mar 30;25(7):1589. doi: 10.3390/molecules25071589 (PMC7181175; doi:10.3390/molecules25071589)
Supplement: Supplementary file 1 [file molecules-25-01589-s001.zip › SI_coordinates/P-2/show.gjf]

%chk=[46]1151944-csd.POSCAR-modify4.chk
# pbepbe/3-21g/auto

Title Card Required

0 1
C -1.18501     -0.04510      5.81080
C  3.70937      7.14268      2.03228
C  0.38107      1.74749      5.83525
C  2.14330      5.35008      2.00782
C  2.13505      5.32055      0.64177
C  0.38933      1.77702      7.20131
C  1.81936      0.04857      0.18589
C  0.70502      7.04900      7.65718
C  1.81571      0.05645      1.56583
C  0.70867      7.04111      6.27725
C  2.59153      0.99934      2.28410
C -0.06715      6.09824      5.55898
C  3.37085      1.92675      1.61979
C -0.84648      5.17082      6.22328
C  3.39976      1.94421      0.20562
C -0.87539      5.15337      7.63745
C -1.19739     -0.08321      7.21908
C  3.72177      7.18079      0.62399
H   4.30907      7.80275      2.66261
H  -1.78470     -0.70518      5.18047
H   1.54436      4.69971      2.64304
H   0.98002      2.39785      5.20003
H   1.48986      4.60007      0.13184
H   1.03451      2.49750      7.71124
H   6.73232      0.60166      0.28741
H  -4.20796      6.49592      7.55567
H   2.95285     -0.49440      5.54728
H  -0.42848      7.59198      2.29579
H   2.57459      0.99158      3.37685
H  -0.05022      6.10600      4.46623
H   3.97099      2.65027      2.17515
H  -1.44662      4.44731      5.66792
N  -0.41363      0.83928      5.16776
N   2.93800      6.25829      2.67532
O  -0.37736      0.81310      3.81386
O   2.90173      6.28447      4.02922
I  -0.93977      2.86039      2.84762
I   3.46414      4.23717      4.99546
Cl   -1.63330      5.04038      1.81569
Cl    4.15767      2.05718      6.02739
 Tv      7.962636828 -0.083599884 -0.083438433 
 Tv     -1.634754774  8.260568725  0.187015707 
 Tv     -3.803509638 -1.079396481  7.739497448 
